# Supplementary material for: Analysis of Melanoma Gene Expression Signatures at the Single-Cell Level Uncovers 45-Gene Signature Related to Prognosis
Source: Biomedicines. 2022 Jun 22;10(7):1478. doi: 10.3390/biomedicines10071478 (PMC9313451; doi:10.3390/biomedicines10071478)
Supplement: Supplementary file 1 [file biomedicines-10-01478-s001.zip]

Archive with 7 entries (7 files):
- biomedicines-1753526-supplementary figures.pdf
- Table S1 Selected patients from the GSE115978 database to perform the scRNA-seq analysis.xlsx
- Table S2 DEGs of the scRNA melanoma cell clusters.xlsx
- Table S3 GO enrichment of the biological process for the scRNA melanoma cell clusters.xlsx
- Table S4 Hallmark GSEA for the scRNA melanoma cell clusters.xlsx
- Table S5 Deconvoluted TCGA-SKCM data based on the signature of the scRNA melanoma cell clusters.xlsx
- Table S6 Genes included in our prognostic signature MPS_45.xlsx
