# Supplementary material for: Analysis of Melanoma Gene Expression Signatures at the Single-Cell Level Uncovers 45-Gene Signature Related to Prognosis
Source: Biomedicines. 2022 Jun 22;10(7):1478. doi: 10.3390/biomedicines10071478 (PMC9313451; doi:10.3390/biomedicines10071478)
Supplement: Supplementary file 1 [file biomedicines-10-01478-s001.zip › Table S1 Selected patients from the GSE115978 database to perform the scRNA-seq analysis.xlsx]

## Sheet: Sheet1
Table S1 Selected patients from the GSE115978 database to perform the scRNA-seq analysis
Patient	Age	Sex	Lesion type	Site
Mel53	77	F	metastasis	Subcutaneous back lesion
Mel71	79	M	metastasis	Transverse colon
Mel79	74	M	metastasis	Axillary lymph node
Mel80	86	F	metastasis	Axillary lymph node
Mel81	43	F	metastasis	Axillary lymph node
Mel82	73	F	metastasis	Axillary lymph node
Mel116	85	M	metastasis	Lymph node
Mel103	58	M	metastasis	Lymph node
Mel112	76	M	metastasis	Bulky (L) axillary metastasis
Mel478	54	F	metastasis	Transanal rectal mass
Mel128	37	M	metastasis	Lymph node
Mel84	67	M	primary tumor	Acral primary
Mel129	63	M	primary tumor	Skin
Mel129	63	M	primary tumor	Skin
Mel105	77	M	primary tumor	Skin
