# Supplementary material for: Analysis of Melanoma Gene Expression Signatures at the Single-Cell Level Uncovers 45-Gene Signature Related to Prognosis
Source: Biomedicines. 2022 Jun 22;10(7):1478. doi: 10.3390/biomedicines10071478 (PMC9313451; doi:10.3390/biomedicines10071478)
Supplement: Supplementary file 1 [file biomedicines-10-01478-s001.zip › Table S2 DEGs of the scRNA melanoma cell clusters.xlsx]

## Sheet: Gene_Signature_of_Melanoma_clus
Table S2 DEGs of the scRNA melanoma cell clusters.
gene	p_val	avg_log2FC	pct.1	pct.2	p_val_adj	cluster
TMEM255A	1.40038e-134	1.7366	0.853	0.058	3.31693e-130	0
APOC2	4.06935e-131	1.95844	0.937	0.218	9.63866e-127	0
TYR	2.28192e-117	2.26239	0.974	0.618	5.40495e-113	0
AHNAK	6.16125e-117	2.31159	0.976	0.656	1.45935e-112	0
S100A6	3.66489e-116	1.71444	0.998	0.905	8.68067e-112	0
APOD	1.80256e-114	3.03775	0.991	0.803	4.26955e-110	0
TRIML2	2.3097e-113	1.4011	0.732	0.021	5.47075e-109	0
MIA	7.19918e-113	2.02542	0.985	0.691	1.7052e-108	0
ITGA3	2.35629e-108	1.7094	0.89	0.237	5.58111e-104	0
SERPINA1	1.79905e-107	1.50205	0.756	0.06	4.26124e-103	0
CTSB	9.78708e-107	2.03617	1	0.975	2.31817e-102	0
MFGE8	2.49377e-104	1.838	0.983	0.82	5.90673e-100	0
LGALS3	1.80283e-103	1.60132	0.991	0.778	4.27019e-99	0
LOC100126784	1.91298e-102	1.20747	0.903	0.313	4.53109e-98	0
APOE	1.72659e-97	1.7027	0.976	0.541	4.08961e-93	0
ITGA7	5.63537e-97	1.33485	0.801	0.168	1.33479e-92	0
MTRNR2L1	1.74338e-96	1.47641	0.996	0.981	4.12936e-92	0
MTRNR2L3	1.82157e-96	1.24315	0.985	0.944	4.31456e-92	0
HSP90AA1	3.97761e-96	1.16956	1	0.994	9.42136e-92	0
CDH19	5.37225e-96	1.94509	0.961	0.583	1.27247e-91	0
NPC2	7.78398e-96	1.37317	0.989	0.861	1.84371e-91	0
MTRNR2L10	2.17624e-94	1.48918	0.994	0.971	5.15465e-90	0
MCAM	3.9554e-94	2.25435	0.918	0.506	9.36877e-90	0
A2M	6.17832e-94	2.12805	0.987	0.643	1.4634e-89	0
SLC26A2	2.44642e-93	2.1525	0.974	0.757	5.79458e-89	0
MTRNR2L6	4.46965e-93	1.44559	0.991	0.969	1.05868e-88	0
CTSD	7.44754e-92	1.62581	0.994	0.923	1.76402e-87	0
HSPA1A	3.31294e-91	2.31557	0.961	0.602	7.84703e-87	0
MYO1D	1.34288e-90	1.38366	0.862	0.259	3.18075e-86	0
GRN	3.94552e-89	1.39833	0.983	0.824	9.34536e-85	0
ATP1A1	5.58095e-89	1.34625	0.996	0.902	1.3219e-84	0
RDH5	7.41786e-87	1.34913	0.687	0.089	1.75699e-82	0
GATSL3	3.53972e-86	1.37324	0.713	0.122	8.38419e-82	0
WSB1	6.4406e-86	1.52203	0.981	0.83	1.52552e-81	0
GSN	1.04962e-84	1.53575	0.983	0.768	2.48613e-80	0
FOS	5.38322e-84	2.25766	0.974	0.751	1.27507e-79	0
TNFSF4	5.56482e-84	1.56397	0.633	0.056	1.31808e-79	0
PLXNB2	1.30365e-82	1.62041	0.901	0.469	3.08782e-78	0
SERPINE2	8.49556e-81	1.46944	0.996	0.913	2.01226e-76	0
VAT1	3.36769e-79	1.27328	0.994	0.898	7.9767e-75	0
SPP1	4.56285e-78	1.37927	0.866	0.29	1.08076e-73	0
NSG1	1.10542e-77	1.22777	0.974	0.529	2.6183e-73	0
SERPINA3	4.65744e-77	2.20575	0.922	0.396	1.10316e-72	0
MTRNR2L8	3.50764e-76	1.20334	1	0.983	8.30819e-72	0
EEA1	3.51854e-75	1.25518	0.916	0.533	8.334e-71	0
SNX9	1.7443e-74	1.08034	0.832	0.313	4.13154e-70	0
SYNE2	3.92954e-74	1.2754	0.946	0.552	9.3075e-70	0
TXNIP	5.39663e-74	1.60084	0.968	0.664	1.27825e-69	0
PYGB	2.5042e-73	1.55525	0.95	0.683	5.93146e-69	0
TIMP2	5.97166e-73	1.07157	0.97	0.724	1.41445e-68	0
TSC22D3	5.90746e-72	1.38056	0.963	0.608	1.39924e-67	0
HSPA1B	6.31175e-72	1.89816	0.881	0.444	1.495e-67	0
MTRNR2L2	2.40036e-71	1.19475	1	0.994	5.6855e-67	0
PSAP	2.64147e-71	1.40688	0.991	0.925	6.2566e-67	0
PPL	4.65024e-71	1.42142	0.62	0.093	1.10146e-66	0
SGK1	7.13256e-71	1.41724	0.976	0.708	1.68942e-66	0
AGA	8.47698e-71	1.19884	0.788	0.303	2.00786e-66	0
CDH1	1.73733e-70	1.63459	0.864	0.539	4.11503e-66	0
NAV2	3.18049e-70	1.34512	0.94	0.519	7.5333e-66	0
HLA-B	1.07451e-69	1.38802	0.996	0.822	2.54508e-65	0
TSPYL2	1.70288e-69	1.10389	0.866	0.417	4.03345e-65	0
LAMP2	2.97085e-68	1.19413	0.987	0.921	7.03675e-64	0
SEPP1	1.30169e-67	1.39589	0.654	0.127	3.08317e-63	0
C4A	2.58651e-67	1.24687	0.657	0.151	6.12642e-63	0
IGSF8	4.67212e-67	1.33094	0.909	0.622	1.10664e-62	0
HLA-F	1.61489e-66	1.17082	0.94	0.612	3.82503e-62	0
PDE4DIP	1.75277e-65	1.18288	0.903	0.519	4.15161e-61	0
TM4SF1	2.76276e-65	1.32478	0.898	0.369	6.54387e-61	0
CSPG4	1.96764e-64	1.34903	0.961	0.68	4.66056e-60	0
FBXO32	3.36965e-64	1.39579	0.903	0.535	7.98135e-60	0
TIMP1	3.93811e-64	1.73428	0.989	0.77	9.32781e-60	0
GAA	7.76221e-64	1.33953	0.87	0.492	1.83856e-59	0
PROS1	1.62109e-62	1.34233	0.851	0.417	3.83972e-58	0
SLC5A3	1.67448e-62	1.22156	0.927	0.514	3.96618e-58	0
EZR	4.14217e-62	1.12002	0.929	0.562	9.81115e-58	0
AHNAK2	5.03465e-62	1.21136	0.575	0.087	1.19251e-57	0
MALAT1	1.11995e-61	1.11484	0.994	0.894	2.65271e-57	0
SCARB2	1.60976e-61	1.25418	0.972	0.88	3.81287e-57	0
THBD	5.86577e-61	1.19956	0.492	0.037	1.38937e-56	0
NPC1	3.14053e-60	1.34093	0.87	0.515	7.43865e-56	0
MT2A	1.82486e-59	1.08837	0.998	0.884	4.32236e-55	0
FGFR1	3.56458e-59	1.06924	0.844	0.403	8.44308e-55	0
JUN	2.16631e-58	1.83249	0.883	0.631	5.13112e-54	0
TIMP3	2.49698e-58	1.26539	0.957	0.597	5.91435e-54	0
NEAT1	1.47069e-57	1.02961	0.983	0.753	3.48347e-53	0
SERINC1	3.45355e-57	1.07546	0.957	0.811	8.18007e-53	0
DAG1	2.19114e-56	1.15422	0.933	0.66	5.18993e-52	0
MPZ	1.02089e-55	1.34889	0.572	0.129	2.41807e-51	0
AEBP1	3.1028e-55	1.2706	0.914	0.618	7.3493e-51	0
SHC4	4.51911e-55	1.11062	0.747	0.303	1.0704e-50	0
ANXA1	4.53313e-55	1.11354	0.961	0.666	1.07372e-50	0
SCUBE2	1.65721e-51	1.02291	0.469	0.06	3.92527e-47	0
SHC1	1.65152e-50	1.21588	0.922	0.768	3.91178e-46	0
TMEM30A	1.08613e-48	1.05375	0.877	0.589	2.57262e-44	0
LONP2	1.28947e-46	1.00363	0.959	0.82	3.05423e-42	0
EGR1	3.81569e-46	1.16077	0.922	0.687	9.03784e-42	0
ENDOD1	5.85506e-46	1.00762	0.842	0.465	1.38683e-41	0
TCN1	5.39835e-45	1.72864	0.406	0.041	1.27865e-40	0
CCND3	2.3001e-44	1.1089	0.855	0.562	5.44802e-40	0
STRIP2	3.29206e-44	1.06372	0.788	0.664	7.79758e-40	0
ABCB5	3.37838e-40	1.04333	0.726	0.535	8.00203e-36	0
SORT1	2.03682e-39	1.11196	0.864	0.585	4.82441e-35	0
DUSP6	9.51335e-39	1.22935	0.952	0.78	2.25333e-34	0
FASN	5.63383e-36	1.05334	0.797	0.595	1.33443e-31	0
EGR2	8.53375e-25	1.00381	0.436	0.16	2.0213e-20	0
ATF3	1.66478e-13	1.13693	0.438	0.251	3.9432e-09	0
CD37	1.57734e-129	1.4299	0.829	0.014	3.73608e-125	5
CYTIP	2.21816e-104	1.48023	0.683	0.012	5.25394e-100	5
SASH3	1.68933e-99	1.74053	0.585	0.006	4.00134e-95	5
CD53	4.9303e-94	1.77103	0.78	0.027	1.16779e-89	5
IL2RG	1.17219e-90	1.41817	0.683	0.018	2.77645e-86	5
ITGB2	2.83032e-90	2.15892	0.707	0.02	6.70388e-86	5
RHOH	7.01289e-83	1.28709	0.585	0.013	1.66107e-78	5
IKZF1	4.31013e-82	1.01838	0.61	0.015	1.0209e-77	5
CORO1A	5.42905e-81	2.79014	0.829	0.045	1.28592e-76	5
PTPRCAP	4.47239e-79	1.6577	0.756	0.035	1.05933e-74	5
CD2	2.88653e-78	1.20677	0.537	0.011	6.83703e-74	5
HCLS1	9.34268e-78	1.80855	0.707	0.029	2.21291e-73	5
TAGAP	9.89588e-78	1.52946	0.561	0.013	2.34394e-73	5
FGD3	3.28409e-77	1.03736	0.537	0.011	7.77869e-73	5
LSP1	2.58947e-75	1.60329	0.659	0.024	6.13343e-71	5
CD69	5.21413e-74	1.54229	0.634	0.022	1.23502e-69	5
SLA	1.24081e-72	1.8107	0.634	0.023	2.93897e-68	5
LCP1	2.47523e-70	3.35714	0.927	0.08	5.86284e-66	5
CD3D	2.59114e-69	1.24423	0.585	0.02	6.13738e-65	5
LCK	1.14821e-68	1.28742	0.488	0.011	2.71966e-64	5
CXCR4	1.36155e-66	3.207	0.829	0.063	3.22496e-62	5
SELL	2.78969e-66	1.69793	0.634	0.028	6.60765e-62	5
RAC2	5.40509e-66	2.00318	0.829	0.062	1.28025e-61	5
LAPTM5	8.24259e-66	3.04456	0.829	0.064	1.95234e-61	5
PRDM1	1.26967e-65	1.3691	0.683	0.036	3.00734e-61	5
GZMA	7.53266e-65	1.2611	0.415	0.006	1.78419e-60	5
DOCK2	4.04454e-64	1.04286	0.488	0.013	9.57989e-60	5
PTPN6	1.22855e-59	1.70389	0.512	0.018	2.90994e-55	5
TMC8	1.52648e-59	1.00323	0.585	0.027	3.61562e-55	5
GIMAP4	2.02485e-58	1.35167	0.488	0.016	4.79605e-54	5
LRMP	5.10058e-58	1.39605	0.366	0.005	1.20812e-53	5
IL10RA	4.12509e-57	1.24936	0.439	0.012	9.77069e-53	5
PTPRC	2.5266e-52	2.53482	0.951	0.141	5.98451e-48	5
GZMK	4.8742e-52	1.71168	0.439	0.015	1.1545e-47	5
CD27	1.0512e-51	1.03693	0.561	0.032	2.48987e-47	5
CCL4	3.98139e-50	1.41105	0.39	0.011	9.43032e-46	5
IRF8	4.46088e-50	1.54945	0.463	0.018	1.0566e-45	5
ARHGDIB	4.29113e-49	2.46999	0.951	0.143	1.0164e-44	5
CCR7	1.62119e-48	1.19047	0.415	0.014	3.83995e-44	5
HLA-DQB1	3.82174e-48	2.4673	0.805	0.088	9.05218e-44	5
PLEK	1.12166e-47	1.44058	0.415	0.015	2.65677e-43	5
HLA-DQA1	2.59613e-47	1.90383	0.634	0.049	6.1492e-43	5
IL32	6.1313e-43	1.50222	0.707	0.074	1.45226e-38	5
CD4	7.57682e-42	1.61888	0.415	0.019	1.79465e-37	5
MS4A1	8.20473e-42	2.01094	0.39	0.016	1.94337e-37	5
CD19	9.83844e-42	1.01017	0.268	0.004	2.33033e-37	5
NKG7	1.03342e-40	1.79695	0.39	0.017	2.44776e-36	5
ITM2A	4.60639e-38	1.0382	0.39	0.019	1.09107e-33	5
HLA-DRA	9.22021e-34	3.68201	0.78	0.133	2.1839e-29	5
IGLL5	5.1348e-33	5.50821	0.463	0.037	1.21623e-28	5
HLA-DMB	4.74129e-32	1.36587	0.537	0.053	1.12302e-27	5
HLA-DRB5	6.22954e-31	1.68349	0.732	0.127	1.47553e-26	5
CD38	1.56527e-30	1.06458	0.463	0.041	3.70751e-26	5
TMSB4X	1.5718e-30	3.28671	1	0.448	3.72296e-26	5
HLA-DRB1	6.11107e-30	2.80966	0.78	0.154	1.44747e-25	5
TCL1A	2.40141e-29	1.36787	0.268	0.011	5.68799e-25	5
C1QA	1.29183e-28	1.37118	0.317	0.017	3.05982e-24	5
ELK2AP	8.66687e-28	4.24573	0.317	0.018	2.05284e-23	5
SRGN	2.47763e-27	2.33619	0.829	0.211	5.86852e-23	5
IGLL1	2.8045e-27	2.54433	0.341	0.022	6.64273e-23	5
CD8B	5.25845e-27	1.02224	0.293	0.016	1.24552e-22	5
FERMT3	5.05075e-24	1.23166	0.439	0.049	1.19632e-19	5
PRF1	1.99692e-23	1.97486	0.366	0.035	4.7299e-19	5
ITGA4	1.82577e-22	1.29144	0.561	0.09	4.32451e-18	5
CST7	6.37373e-22	1.29438	0.39	0.044	1.50968e-17	5
HLA-DMA	7.74769e-22	1.37736	0.732	0.176	1.83512e-17	5
LBH	1.65346e-21	1.07353	0.537	0.088	3.9164e-17	5
HLA-DPA1	3.54589e-21	2.78674	0.854	0.305	8.3988e-17	5
CXCL10	3.88632e-21	2.22854	0.39	0.043	9.20513e-17	5
UCP2	5.29084e-21	1.64916	0.683	0.153	1.25319e-16	5
CD74	6.07349e-21	3.51179	0.951	0.433	1.43857e-16	5
SLC38A1	7.54386e-21	1.50348	0.683	0.153	1.78684e-16	5
PRKCH	1.64198e-20	1.24927	0.512	0.084	3.8892e-16	5
TNFAIP3	4.46435e-20	1.3077	0.707	0.168	1.05742e-15	5
ARHGAP30	6.58382e-20	1.19307	0.439	0.062	1.55944e-15	5
CIITA	2.50845e-19	1.24857	0.756	0.219	5.94151e-15	5
IGLL3P	3.22618e-19	1.72729	0.293	0.026	7.64152e-15	5
CD8A	3.46106e-19	2.30527	0.341	0.038	8.19788e-15	5
PTK2B	5.92391e-18	1.08255	0.561	0.119	1.40314e-13	5
TNFRSF1B	7.78948e-18	1.52694	0.78	0.267	1.84502e-13	5
DGKA	1.49566e-17	1.17056	0.512	0.099	3.54263e-13	5
HLA-DPB1	4.05551e-17	2.41784	0.707	0.246	9.60588e-13	5
STK17B	4.50337e-17	1.55127	0.878	0.48	1.06667e-12	5
CD79B	4.58274e-17	1.05153	0.415	0.063	1.08547e-12	5
TRIM22	5.24301e-17	1.28887	0.659	0.179	1.24186e-12	5
KLRK1	9.31889e-17	1.44955	0.366	0.052	2.20727e-12	5
DUSP2	2.27151e-16	1.16923	0.561	0.117	5.3803e-12	5
FAM65B	4.0178e-16	1.08702	0.78	0.267	9.51655e-12	5
CD14	9.91969e-16	1.72468	0.293	0.033	2.34958e-11	5
CLEC2D	1.49283e-13	1.13998	0.927	0.504	3.53592e-09	5
HMHA1	3.32097e-13	1.65261	0.902	0.472	7.86606e-09	5
FGL2	6.05954e-13	1.32018	0.61	0.179	1.43526e-08	5
GBP5	7.72852e-13	1.29682	0.756	0.338	1.83058e-08	5
VCAM1	1.4434e-12	1.20139	0.317	0.051	3.41884e-08	5
FCER1G	2.40819e-12	1.05831	0.341	0.06	5.70403e-08	5
CTSS	8.00335e-12	1.72354	0.951	0.671	1.89567e-07	5
IKZF3	9.26211e-12	1.39062	1	0.919	2.19382e-07	5
RGS1	1.08394e-11	1.51316	0.659	0.235	2.56742e-07	5
HAVCR2	3.15534e-11	1.20161	0.805	0.424	7.47373e-07	5
ARHGEF1	4.765e-11	1.08951	0.805	0.349	1.12864e-06	5
PIK3IP1	5.96514e-11	1.54152	0.61	0.223	1.4129e-06	5
IL16	4.22705e-10	1.08643	0.659	0.256	1.00122e-05	5
CCL5	5.39819e-10	2.57877	0.976	0.902	1.27862e-05	5
NLRC5	1.43187e-09	1.31107	0.585	0.222	3.39154e-05	5
CECR1	3.95304e-09	1.2164	0.854	0.491	9.36317e-05	5
B2M	1.0927e-08	1.17292	1	0.983	0.000258818	5
FYB	1.38478e-08	1.18356	0.732	0.389	0.000328	5
TPCN2	3.40533e-08	1.4441	0.659	0.299	0.000806587	5
SERPING1	3.63455e-08	1.41935	0.683	0.32	0.000860879	5
TCIRG1	4.90793e-08	1.58063	0.683	0.33	0.00116249	5
ACTB	5.21886e-08	1.33431	1	0.996	0.00123614	5
CDC42SE2	5.26839e-08	1.08923	0.756	0.407	0.00124787	5
IDH2	8.20913e-08	1.05332	0.634	0.304	0.00194442	5
PIP4K2A	8.40382e-08	1.0109	0.902	0.651	0.00199053	5
PPP6R3	1.31043e-07	1.06432	0.927	0.75	0.00310387	5
TTN	1.52411e-07	1.1497	0.659	0.364	0.00361001	5
ENTPD1	1.64e-07	1.17962	0.951	0.933	0.00388451	5
SLC44A2	4.69879e-07	1.00092	0.78	0.413	0.0111295	5
SCD	8.92537e-07	1.54253	0.756	0.537	0.0211406	5
TAP1	1.73759e-06	1.3059	0.854	0.601	0.0411564	5
IFI30	2.60777e-06	1.59819	0.463	0.196	0.0617677	5
ZFP36	5.41838e-06	1.04376	0.902	0.574	0.12834	5
ABCC9	1.29451e-05	1.42596	0.976	0.939	0.306617	5
CCND1	2.03953e-05	1.26484	0.927	0.811	0.483082	5
C11orf24	2.97695e-05	1.07864	0.78	0.615	0.705122	5
ST6GAL1	0.000138006	1.04834	0.683	0.479	1	5
GBP4	0.000321185	1.05367	0.927	0.712	1	5
GBP1	0.000326857	1.16384	0.537	0.314	1	5
REXO1L1	0.000481332	1.02936	0.951	0.911	1	5
UGDH-AS1	0.000507418	1.46601	1	0.991	1	5
LYZ	0.000810707	2.07386	0.927	0.823	1	5
LOC643406	0.0014466	1.10356	1	0.965	1	5
ASTN2	0.0017317	1.40862	0.976	0.989	1	5
GBP2	0.00202855	1.18669	0.659	0.504	1	5
LOC100131257	0.00266127	1.06142	1	0.994	1	5
TMEM212	0.00363892	1.00611	0.976	0.963	1	5
C1QB	0.00658365	1.70082	0.317	0.164	1	5
LOC646214	0.00683414	1.18922	0.976	0.981	1	5
TRPM1	1.49312e-77	2.80258	0.792	0.162	3.53661e-73	1
TYRP1	8.52634e-55	2.35189	0.685	0.134	2.01955e-50	1
DCT	4.79699e-48	1.98999	0.726	0.22	1.13622e-43	1
CA14	6.41312e-48	1.64298	0.607	0.133	1.51901e-43	1
TPCN21	1.69175e-45	3.08547	0.696	0.235	4.00708e-41	1
CTTN	3.26041e-41	2.18268	0.952	0.959	7.72261e-37	1
SERPING11	5.65463e-39	3.37791	0.69	0.262	1.33936e-34	1
SNHG16	1.22016e-38	1.64865	0.988	0.94	2.89007e-34	1
INSC	2.10417e-38	1.02833	0.345	0.038	4.98395e-34	1
FGF19	2.19973e-38	1.81063	0.268	0.014	5.21028e-34	1
GPX3	3.88986e-38	2.7914	0.5	0.105	9.21353e-34	1
COL11A1	2.94861e-35	1.37489	0.387	0.063	6.98409e-31	1
TNS1	3.49816e-35	1.87342	0.595	0.194	8.28575e-31	1
UBD	5.73283e-34	1.81587	0.429	0.081	1.35788e-29	1
CHKA	1.39787e-33	1.5968	0.637	0.241	3.311e-29	1
NDUFV1	3.55855e-32	1.98886	0.881	0.708	8.42877e-28	1
WARS	7.21889e-32	2.27136	0.911	0.838	1.70987e-27	1
GSTP1	1.03177e-31	2.28215	0.964	0.988	2.44384e-27	1
BCAN	1.20431e-31	3.48292	0.512	0.159	2.85253e-27	1
PPP6R31	4.85274e-31	2.16409	0.851	0.738	1.14942e-26	1
SET	1.65388e-28	1.08531	0.994	0.948	3.91738e-24	1
ORAOV1	8.77482e-28	1.43865	0.536	0.191	2.0784e-23	1
IFITM1	1.53987e-27	1.36198	0.815	0.374	3.64734e-23	1
CCT3	5.30526e-27	1.10872	0.929	0.875	1.2566e-22	1
UBE2L6	1.27599e-26	2.25258	0.821	0.672	3.02232e-22	1
NDUFS8	2.02708e-26	1.51674	0.851	0.747	4.80135e-22	1
MRPL21	9.4786e-26	1.22804	0.762	0.535	2.2451e-21	1
RPS24	1.22804e-25	1.16806	1	0.978	2.90875e-21	1
C11orf241	8.79557e-25	2.41301	0.786	0.588	2.08332e-20	1
SCD1	1.42424e-24	2.15431	0.768	0.501	3.37346e-20	1
IGHMBP2	2.07069e-24	1.26504	0.548	0.228	4.90463e-20	1
TNFRSF14	2.63601e-24	1.26168	0.887	0.702	6.24366e-20	1
GAS5	2.19277e-23	1.42807	0.94	0.914	5.19379e-19	1
HAS2	5.27671e-22	1.17774	0.458	0.145	1.24984e-17	1
VDAC2	1.74551e-21	1.205	0.768	0.611	4.13442e-17	1
TFAP2A	3.35119e-21	1.21791	0.875	0.675	7.93763e-17	1
MAMDC2	8.13774e-21	1.48445	0.327	0.085	1.92751e-16	1
P2RX7	1.41785e-20	1.40414	0.768	0.418	3.35831e-16	1
TUBB4A	1.61446e-19	1.18617	0.577	0.258	3.82401e-15	1
SUV420H1	6.10058e-19	1.28008	0.53	0.262	1.44498e-14	1
CCND11	8.54127e-19	3.76623	0.839	0.811	2.02309e-14	1
PIP4K2A1	1.63234e-18	1.20125	0.774	0.638	3.86637e-14	1
HLA-DRA1	2.34031e-18	1.37809	0.375	0.116	5.54327e-14	1
PLA1A	2.52196e-18	1.15304	0.476	0.187	5.97352e-14	1
TCIRG11	4.97407e-18	2.4103	0.548	0.303	1.17816e-13	1
PAX3	1.23341e-17	1.32816	0.75	0.609	2.92146e-13	1
CD44	2.54152e-16	1.20443	0.958	0.968	6.01985e-12	1
SLC18B1	5.35013e-16	1.28621	0.548	0.295	1.26723e-11	1
NARF	6.15098e-16	1.04097	0.756	0.578	1.45692e-11	1
EDNRB	1.15472e-13	1.69988	0.798	0.695	2.73506e-09	1
PTEN	1.41874e-13	1.31096	0.637	0.477	3.36042e-09	1
MITF	1.74658e-13	1.2519	0.839	0.82	4.13695e-09	1
TRIM51	7.3737e-13	1.34229	0.44	0.23	1.74653e-08	1
CTNND1	1.34783e-12	1.92402	0.821	0.844	3.19247e-08	1
PLP1	1.44555e-12	1.0006	0.875	0.877	3.42393e-08	1
LOC100128682	2.38465e-12	1.68998	0.804	0.611	5.64829e-08	1
HSPA2	2.66386e-12	1.09591	0.423	0.212	6.30963e-08	1
GPR143	2.92248e-12	1.14439	0.768	0.717	6.92219e-08	1
GBP41	4.10371e-12	1.60505	0.869	0.69	9.72004e-08	1
SOAT1	7.34704e-12	1.00978	0.911	0.748	1.74022e-07	1
HMCN1	2.96485e-11	1.19421	0.673	0.49	7.02253e-07	1
PAG1	3.68566e-11	1.53344	0.786	0.635	8.72986e-07	1
TAP11	6.86198e-11	1.26642	0.702	0.593	1.62533e-06	1
PYGL	2.73899e-10	1.07879	0.673	0.535	6.48758e-06	1
HLA-E	2.92225e-10	1.00495	0.97	0.946	6.92164e-06	1
IFIT3	5.45471e-10	1.27827	0.738	0.492	1.292e-05	1
LOC100132247	5.55204e-10	1.00873	0.673	0.566	1.31506e-05	1
SCARB1	7.50748e-10	1.1307	0.607	0.461	1.77822e-05	1
ARID5B	8.11322e-09	1.231	0.762	0.699	0.00019217	1
ZFP106	1.87259e-08	1.07922	0.952	0.908	0.000443542	1
GBP11	1.96463e-08	1.79063	0.452	0.296	0.000465343	1
CDH3	2.07587e-08	1.57236	0.423	0.261	0.00049169	1
PMEL	8.67461e-08	1.03593	0.893	0.79	0.00205467	1
MYC	2.12864e-07	1.1842	0.625	0.486	0.00504191	1
KCNJ13	2.87497e-07	1.37268	0.345	0.192	0.00680966	1
CD741	8.87631e-07	1.77779	0.554	0.434	0.0210244	1
CDK2	1.07079e-06	1.06492	0.744	0.69	0.0253628	1
GLUL	2.99903e-06	1.55315	0.821	0.791	0.0710351	1
STXBP1	1.56112e-05	1.06615	0.792	0.797	0.369768	1
HLA-DPA11	2.20228e-05	1.3755	0.411	0.311	0.521631	1
PFKFB2	0.000300929	1.03409	0.405	0.33	1	1
ESRG	0.000648373	1.11205	0.643	0.566	1	1
H19	8.12025e-78	3.11185	0.571	0.026	1.92336e-73	4
FRZB	1.12362e-58	2.10275	0.631	0.065	2.6614e-54	4
CDK1	5.61067e-43	1.00447	0.5	0.054	1.32894e-38	4
UBE2C	2.12988e-37	1.15066	0.595	0.107	5.04483e-33	4
BIRC5	7.47522e-37	1.62604	0.595	0.11	1.77058e-32	4
TPM2	2.83954e-36	1.26616	0.583	0.113	6.72573e-32	4
RPS19	4.37012e-36	2.41058	1	0.972	1.03511e-31	4
RPS16	3.18435e-35	1.78369	1	0.982	7.54245e-31	4
EIF3K	3.57798e-35	1.54094	1	0.703	8.47479e-31	4
TPX2	6.99544e-34	1.22206	0.536	0.09	1.65694e-29	4
CKS1B	8.20419e-34	1.6034	0.893	0.501	1.94324e-29	4
RPS5	2.59909e-33	1.63271	1	0.951	6.15621e-29	4
RPL18	4.57485e-33	1.54808	1	0.953	1.0836e-28	4
TK1	4.59095e-33	1.45894	0.583	0.116	1.08741e-28	4
SERPINF1	2.44366e-32	2.27499	0.667	0.177	5.78806e-28	4
KIF2C	5.32903e-32	1.31104	0.476	0.075	1.26223e-27	4
PBK	6.28317e-32	1.10104	0.429	0.057	1.48823e-27	4
TOP2A	6.60199e-32	1.6322	0.512	0.085	1.56375e-27	4
NUSAP1	8.61113e-32	1.29178	0.524	0.096	2.03963e-27	4
RPL28	3.68519e-31	1.59337	1	0.977	8.72874e-27	4
RPS18	6.52738e-31	1.84741	1	0.999	1.54608e-26	4
TUBB	1.08294e-30	1.796	0.988	0.928	2.56505e-26	4
RPSA	1.1127e-30	1.78629	1	0.983	2.63555e-26	4
ZWINT	3.20771e-30	1.04539	0.607	0.129	7.59778e-26	4
RPS10	3.48371e-30	1.51854	0.988	0.974	8.25151e-26	4
RPS7	8.05902e-30	1.65457	1	0.981	1.90886e-25	4
UBE2T	8.5943e-30	1.02004	0.655	0.181	2.03565e-25	4
RPS3A	1.20247e-29	1.77945	1	0.996	2.84817e-25	4
TYRP1	3.5586e-29	2.22104	0.69	0.185	8.42891e-25	4
LDHB	5.24211e-29	1.3222	1	0.969	1.24165e-24	4
RPL13AP5	1.80621e-28	1.83839	0.988	0.945	4.27819e-24	4
RPS20	3.22487e-28	1.86506	1	0.999	7.63842e-24	4
RPL30	4.25395e-28	2.30905	1	0.998	1.00759e-23	4
C19orf48	5.8448e-28	1.3933	0.81	0.338	1.3844e-23	4
RPLP0	7.65557e-28	1.5766	1	0.997	1.8133e-23	4
SNHG6	8.5666e-28	1.1022	0.988	0.716	2.02908e-23	4
RPL13A	8.68937e-28	1.86186	0.988	0.904	2.05817e-23	4
RPL7	1.36178e-27	2.40093	1	0.999	3.22552e-23	4
RPS8	1.41703e-27	1.61307	1	0.996	3.35638e-23	4
RPS9	2.69415e-27	1.66366	1	0.973	6.38136e-23	4
RPL10	4.72645e-27	1.35565	1	0.994	1.11951e-22	4
GGH	8.22311e-27	1.26268	0.762	0.264	1.94772e-22	4
RPL8	8.48156e-27	2.48734	1	0.994	2.00894e-22	4
EEF1G	8.85707e-27	1.60278	1	0.983	2.09789e-22	4
RPL5	1.03601e-26	1.47316	1	0.998	2.45389e-22	4
ARHGDIB1	1.67217e-26	1.01601	0.583	0.138	3.96069e-22	4
RPL17	1.7058e-26	1.58691	1	0.997	4.04036e-22	4
RPL10A	1.71316e-26	1.7627	1	0.992	4.0578e-22	4
SNAI2	1.83454e-26	1.75811	0.69	0.226	4.3453e-22	4
EIF3L	2.81912e-26	2.12625	0.988	0.912	6.67736e-22	4
RPL11	3.02852e-26	1.3935	1	0.992	7.17334e-22	4
EEF1B2	3.14602e-26	1.2028	1	0.932	7.45167e-22	4
RPS6	3.56648e-26	1.94532	1	0.994	8.44757e-22	4
SLC25A5	3.93665e-26	1.34101	0.988	0.877	9.32434e-22	4
TUBA1B	4.18663e-26	1.71339	0.988	0.941	9.91644e-22	4
RPLP2	4.29011e-26	1.5217	1	0.997	1.01615e-21	4
SAE1	4.55222e-26	1.26698	0.786	0.31	1.07824e-21	4
TIMM13	4.59615e-26	1.09166	0.94	0.595	1.08865e-21	4
EIF3E	4.59804e-26	2.02088	0.976	0.914	1.08909e-21	4
EEF1D	9.66741e-26	1.81745	1	0.941	2.28982e-21	4
RPL29	1.22715e-25	1.64563	1	0.986	2.90662e-21	4
RPL35	1.34178e-25	1.20809	1	0.987	3.17813e-21	4
ADSL	1.34957e-25	1.92586	0.893	0.577	3.19659e-21	4
MAD2L1	1.37229e-25	1.11354	0.607	0.173	3.25042e-21	4
PABPC1	1.38237e-25	1.48818	1	0.99	3.27427e-21	4
CDC20	1.69682e-25	1.67285	0.429	0.075	4.0191e-21	4
ESRP1	2.9161e-25	1.22398	0.607	0.167	6.90708e-21	4
H2AFZ	5.48927e-25	1.59745	0.964	0.93	1.30019e-20	4
MRPL15	7.50528e-25	1.45058	0.905	0.514	1.7777e-20	4
HMGB1	7.73328e-25	1.2541	0.988	0.946	1.8317e-20	4
RUVBL2	1.04272e-24	1.20227	0.893	0.459	2.46978e-20	4
HAS21	1.69535e-24	1.12443	0.607	0.161	4.0156e-20	4
CCNB2	2.2562e-24	1.04542	0.429	0.08	5.34403e-20	4
RPL6	3.09359e-24	1.6555	1	0.992	7.32748e-20	4
RPS11	3.30266e-24	1.15193	1	0.974	7.82268e-20	4
RPS3	3.34602e-24	1.72195	1	0.996	7.92539e-20	4
RPS27A	3.42987e-24	1.39013	1	0.994	8.124e-20	4
RPL18A	5.19792e-24	1.37514	1	0.987	1.23118e-19	4
LINC00439	6.04526e-24	2.06396	0.714	0.334	1.43188e-19	4
RPLP1	1.35372e-23	1.30626	1	0.999	3.20643e-19	4
GNB2L1	2.09083e-23	1.5877	1	0.993	4.95235e-19	4
RAN	2.19829e-23	1.00195	1	0.944	5.20688e-19	4
NME2	2.60798e-23	1.26662	1	0.964	6.17727e-19	4
RPS4X	3.32922e-23	1.40218	1	0.997	7.88559e-19	4
RPL12	5.70898e-23	1.53326	1	0.99	1.35223e-18	4
SET1	7.03207e-23	1.16905	1	0.952	1.66562e-18	4
TIMM50	1.11303e-22	1.33523	0.905	0.581	2.63633e-18	4
RPS17L	1.46835e-22	1.15287	0.988	0.983	3.47794e-18	4
RPS17	1.46835e-22	1.15287	0.988	0.983	3.47794e-18	4
MDH2	1.68879e-22	1.41302	0.964	0.781	4.00007e-18	4
CENPF	3.016e-22	1.53056	0.571	0.167	7.1437e-18	4
RPL31	5.06821e-22	1.00874	1	0.996	1.20046e-17	4
SLC25A6	5.81219e-22	1.23186	1	0.979	1.37668e-17	4
COX6C	6.23133e-22	1.00245	1	0.929	1.47595e-17	4
EIF3H	7.66241e-22	1.73641	1	0.906	1.81492e-17	4
RPL32	9.66555e-22	1.23096	1	0.997	2.28938e-17	4
MRPL13	3.51792e-21	1.05154	0.857	0.483	8.33254e-17	4
RPL14	3.5504e-21	1.30945	1	0.989	8.40947e-17	4
CDC6	4.0536e-21	1.20085	0.667	0.239	9.60136e-17	4
RPL3	5.07353e-21	1.7793	1	0.999	1.20172e-16	4
HNRNPA1	8.06184e-21	1.25664	1	0.932	1.90953e-16	4
RPS15A	1.06348e-20	1.13542	1	0.994	2.51895e-16	4
UQCRB	1.22097e-20	1.05464	1	0.943	2.892e-16	4
NCL	1.27222e-20	1.00125	0.976	0.958	3.01339e-16	4
RPL9	1.5479e-20	1.29794	1	0.996	3.66636e-16	4
ACTG1	2.75633e-20	1.2197	1	0.998	6.52864e-16	4
RPS15	2.79799e-20	1.07319	1	0.99	6.62732e-16	4
C17orf76-AS1	3.1853e-20	1.15196	1	0.934	7.5447e-16	4
RPL7A	4.85277e-20	1.59462	1	0.984	1.14943e-15	4
SERPINB9	4.90664e-20	1.70908	0.881	0.574	1.16219e-15	4
PSMD8	4.96882e-20	1.00764	0.964	0.798	1.17692e-15	4
RPL27A	8.35812e-20	1.11436	1	0.997	1.9797e-15	4
NAPRT1	1.24151e-19	1.17253	0.702	0.272	2.94065e-15	4
LSM4	2.23567e-19	1.0642	0.881	0.592	5.29541e-15	4
CCNB1	2.28698e-19	1.56103	0.476	0.132	5.41694e-15	4
ANLN	2.85232e-19	1.04064	0.357	0.07	6.75601e-15	4
TOMM22	3.10875e-19	1.32952	0.94	0.735	7.3634e-15	4
RPL22	4.28516e-19	1.18113	1	0.967	1.01498e-14	4
NPM1	9.44951e-19	1.03704	1	0.988	2.23821e-14	4
RPL4	1.08753e-18	1.14093	1	0.996	2.57591e-14	4
TOP1MT	1.21481e-18	1.24213	0.738	0.341	2.87741e-14	4
MCM4	2.84441e-18	1.31957	0.833	0.429	6.73726e-14	4
IMPDH2	3.12673e-18	1.21725	0.964	0.759	7.40598e-14	4
PUF60	5.49539e-18	1.15715	0.988	0.848	1.30164e-13	4
PRC1	5.7195e-18	1.14481	0.488	0.14	1.35472e-13	4
EEF1A1	5.79875e-18	1.2602	1	1	1.37349e-13	4
MCM3	6.17609e-18	1.47621	0.81	0.455	1.46287e-13	4
FTL	9.61531e-18	1.00122	1	0.993	2.27748e-13	4
RPL21	6.9759e-17	1.43367	0.762	0.414	1.65231e-12	4
CCT31	8.4015e-17	1.0396	0.988	0.874	1.98998e-12	4
CYC1	2.33199e-16	1.02165	0.917	0.69	5.52356e-12	4
COPS5	2.74633e-16	1.39544	0.81	0.497	6.50496e-12	4
SDCBP	2.97908e-16	1.22593	1	0.977	7.05626e-12	4
GAS51	3.45712e-16	1.30432	1	0.911	8.18853e-12	4
DECR1	4.14911e-16	1.44605	0.774	0.48	9.82758e-12	4
HMGB2	5.12517e-16	1.24585	0.571	0.245	1.21395e-11	4
AHCY	3.01648e-15	1.231	0.964	0.635	7.14484e-11	4
AURKA	3.34747e-15	1.10143	0.488	0.167	7.92883e-11	4
RPL21P28	3.63052e-15	1.27779	0.881	0.796	8.59925e-11	4
GLO1	5.03112e-15	1.0799	0.857	0.64	1.19167e-10	4
RPS23	5.69715e-15	1.10065	1	0.996	1.34943e-10	4
MRPL37	6.50209e-15	1.05453	0.857	0.554	1.54009e-10	4
TUBB6	1.27187e-14	1.09716	0.643	0.301	3.01255e-10	4
RPS4Y1	2.04965e-14	1.42275	0.81	0.721	4.8548e-10	4
DCAF13	4.04113e-14	1.11683	0.81	0.524	9.57182e-10	4
ALDH1A1	5.60121e-14	1.94405	0.714	0.476	1.3267e-09	4
EMC2	1.29425e-13	1.01849	0.786	0.494	3.06557e-09	4
ARL16	5.21191e-13	1.15294	0.786	0.53	1.23449e-08	4
PCNA	1.01518e-12	1.11875	0.774	0.482	2.40457e-08	4
HMGN2	1.02485e-12	1.34065	0.94	0.943	2.42747e-08	4
MCM7	1.95805e-12	1.03467	0.774	0.464	4.63784e-08	4
MLANA	2.21387e-12	1.1482	0.964	0.887	5.24377e-08	4
OXA1L	2.34902e-12	1.10553	0.81	0.602	5.56389e-08	4
RRM2	3.15647e-12	1.6051	0.75	0.437	7.47642e-08	4
UFC1	3.40413e-11	1.08952	0.869	0.731	8.06303e-07	4
CDCA4	2.17529e-10	1.50247	0.583	0.288	5.15238e-06	4
GSTM3	1.71504e-09	1.32404	0.869	0.812	4.06225e-05	4
SIVA1	6.23451e-09	1.49574	0.786	0.608	0.000147671	4
TUBA1C	1.48617e-08	1.17235	0.75	0.534	0.000352014	4
TUBB4B	2.26311e-06	1.06461	0.81	0.689	0.0536041	4
KPNA2	1.6288e-05	1.10154	0.56	0.42	0.385798	4
RCN3	9.54217e-103	2.09461	0.809	0.065	2.26016e-98	3
MMP8	7.16337e-89	1.95054	0.655	0.039	1.69671e-84	3
RNASE1	9.74106e-88	2.67485	0.827	0.099	2.30727e-83	3
MAGEC2	5.68415e-81	2.47685	0.891	0.154	1.34635e-76	3
BMX	1.58629e-79	1.43048	0.609	0.04	3.75727e-75	3
CNIH3	2.40368e-76	1.19727	0.755	0.09	5.69335e-72	3
COL15A1	1.06535e-69	1.06565	0.564	0.038	2.52338e-65	3
APP	4.82191e-57	2.11384	0.927	0.264	1.14212e-52	3
GJC3	3.91633e-56	1.11072	0.591	0.073	9.27623e-52	3
SLC13A3	8.36255e-55	2.07009	0.7	0.13	1.98075e-50	3
PDLIM4	3.68155e-54	1.52488	0.827	0.187	8.72013e-50	3
NID1	3.99219e-53	1.64523	0.864	0.256	9.45591e-49	3
ELOVL2	3.68139e-51	1.34344	0.709	0.141	8.71974e-47	3
PYCARD	2.56308e-48	1.37274	0.745	0.185	6.07091e-44	3
BCL2A1	3.23237e-48	1.01471	0.718	0.152	7.65619e-44	3
FSTL1	9.34204e-47	2.39055	0.864	0.341	2.21276e-42	3
PHGDH	2.95981e-46	1.80074	0.855	0.276	7.01061e-42	3
FCRLA	5.6664e-45	2.09483	0.736	0.189	1.34214e-40	3
XIST	3.25859e-43	1.52544	0.764	0.166	7.71831e-39	3
PTPRZ1	1.55106e-42	1.10951	0.773	0.203	3.67385e-38	3
TPM4	4.39384e-41	1.79594	0.964	0.619	1.04072e-36	3
CDCP1	8.65376e-40	1.66877	0.855	0.39	2.04973e-35	3
ADAMTS1	2.5041e-39	1.20967	0.645	0.14	5.93122e-35	3
SEMA5A	3.53027e-39	1.3131	0.809	0.336	8.3618e-35	3
PDP1	2.05996e-38	1.38444	0.8	0.268	4.87923e-34	3
GPI	4.71996e-37	1.82652	1	0.932	1.11797e-32	3
LPL	7.36782e-36	1.00703	0.673	0.149	1.74514e-31	3
SELM	2.47964e-35	1.34359	0.818	0.454	5.87328e-31	3
RDX	3.1333e-35	1.40268	0.964	0.604	7.42152e-31	3
ACP5	6.85859e-35	1.15689	0.8	0.268	1.62453e-30	3
NAMPT	1.41289e-33	1.89146	0.927	0.693	3.34657e-29	3
ENTHD1	1.9258e-33	1.17164	0.682	0.215	4.56145e-29	3
RABAC1	7.88257e-33	1.03262	0.918	0.633	1.86706e-28	3
IFI6	1.14797e-32	1.93059	0.982	0.839	2.71908e-28	3
TNFRSF19	1.23461e-32	1.27341	0.736	0.246	2.9243e-28	3
CALU	2.79367e-32	1.52043	0.982	0.904	6.61708e-28	3
LEPRE1	2.8971e-32	1.41634	0.809	0.396	6.86207e-28	3
GAS7	6.4798e-32	1.29085	0.955	0.722	1.53481e-27	3
PLAT	9.11638e-32	1.30934	0.827	0.349	2.1593e-27	3
HDLBP	2.03721e-31	1.48528	0.964	0.786	4.82533e-27	3
GARS	4.95752e-31	1.39465	0.918	0.482	1.17424e-26	3
C19orf10	9.23183e-31	1.34094	0.909	0.676	2.18665e-26	3
KDELR2	1.00719e-30	1.48837	0.936	0.791	2.38564e-26	3
ANGPTL7	1.79971e-30	1.12137	0.373	0.052	4.26278e-26	3
KDELR3	3.60654e-30	1.41788	0.782	0.341	8.54246e-26	3
ADCY1	5.50052e-30	1.1636	0.745	0.347	1.30285e-25	3
TGFBI	2.10487e-29	1.3097	0.436	0.077	4.98558e-25	3
BST2	4.05714e-29	1.16453	0.973	0.782	9.60974e-25	3
ACTB1	1.08799e-28	1.17336	1	0.995	2.57702e-24	3
COL1A2	3.03753e-28	1.32694	0.655	0.163	7.1947e-24	3
CSTB	4.52175e-28	1.68467	0.909	0.891	1.07102e-23	3
CBR1	1.6148e-27	1.08277	0.936	0.711	3.82481e-23	3
LGALS1	9.37494e-27	1.386	0.973	0.955	2.22055e-22	3
OSTC	1.92285e-26	1.04076	0.918	0.778	4.55446e-22	3
SAR1A	2.25783e-26	1.03437	0.955	0.739	5.34789e-22	3
FXYD5	2.46336e-26	1.52626	0.891	0.722	5.83473e-22	3
PLTP	1.15524e-25	1.15424	0.845	0.409	2.7363e-21	3
EIF5A	3.82792e-25	1.07107	0.982	0.863	9.06682e-21	3
FAM210A	4.02572e-25	1.41591	0.873	0.559	9.53532e-21	3
SNX10	1.49301e-24	1.21117	0.764	0.386	3.53634e-20	3
AP1S2	3.45447e-24	1.71104	0.982	0.923	8.18225e-20	3
GLT25D1	6.75258e-24	1.10544	0.891	0.566	1.59941e-19	3
FKBP9	7.17009e-24	1.28979	0.964	0.859	1.69831e-19	3
RNF19A	2.2131e-23	1.20828	0.791	0.429	5.24196e-19	3
SPARC	8.54999e-23	1.25957	0.973	0.887	2.02515e-18	3
TRIM2	2.53067e-22	1.52848	0.855	0.633	5.99414e-18	3
CAPG	3.40676e-22	2.32204	0.764	0.541	8.06924e-18	3
MGP	9.26498e-22	1.32687	0.618	0.191	2.1945e-17	3
BHLHE40	1.0132e-21	1.24081	0.773	0.419	2.39986e-17	3
PSAT1	1.55361e-21	1.01809	0.591	0.209	3.67988e-17	3
RIPK4	1.69097e-21	1.17113	0.555	0.194	4.00523e-17	3
FNDC3B	4.4715e-21	1.04457	0.809	0.462	1.05912e-16	3
MAGED1	6.39151e-21	1.01767	0.918	0.664	1.51389e-16	3
SPARCL1	6.91058e-21	1.45258	0.427	0.106	1.63684e-16	3
LZTS1	1.10467e-20	1.17538	0.873	0.615	2.61653e-16	3
IGFBP3	3.97847e-20	1.59959	0.409	0.096	9.4234e-16	3
PLD3	2.05187e-19	1.0399	0.918	0.669	4.86006e-15	3
ANKRD28	2.31876e-19	1.36217	0.791	0.564	5.49222e-15	3
DST	5.16407e-19	1.12285	0.882	0.661	1.22316e-14	3
SERINC5	1.37608e-18	1.39472	0.845	0.703	3.25939e-14	3
H2AFZ1	4.20093e-18	1.09359	0.973	0.928	9.95033e-14	3
S100B	8.55809e-18	1.41853	0.964	0.924	2.02707e-13	3
LOXL3	8.8753e-18	1.02242	0.809	0.428	2.1022e-13	3
TNC	9.36309e-18	1.59631	0.791	0.505	2.21774e-13	3
NINJ1	1.60657e-17	1.04335	0.818	0.519	3.80531e-13	3
RGS11	3.15559e-17	1.02183	0.555	0.215	7.47434e-13	3
MATN2	1.58358e-15	1.14598	0.764	0.462	3.75086e-11	3
SEMA3B	1.95589e-15	1.19245	0.791	0.482	4.63272e-11	3
NFKBIZ	1.08986e-14	1.04774	0.791	0.546	2.58144e-10	3
NOV	1.65933e-14	1.24797	0.491	0.175	3.9303e-10	3
PLK2	2.99078e-12	1.14098	0.773	0.604	7.08396e-08	3
PLOD1	3.7313e-12	1.02328	0.891	0.719	8.83795e-08	3
ITIH5	5.35138e-11	1.17837	0.745	0.522	1.26753e-06	3
ISG15	8.55538e-11	1.26603	0.573	0.301	2.02643e-06	3
RELL1	1.17996e-10	1.0511	0.927	0.875	2.79486e-06	3
DCT1	0.000132111	1.1337	0.5	0.282	1	3
SAA1	3.14202e-192	4.87374	0.957	0.008	7.44218e-188	2
HAPLN1	1.64008e-190	2.61133	0.948	0.007	3.88469e-186	2
NGEF	4.1656e-163	1.27811	0.835	0.008	9.86665e-159	2
TERT	1.31925e-161	1.75492	0.896	0.022	3.12477e-157	2
CYP4X1	2.2928e-157	1.16302	0.774	0.002	5.43074e-153	2
CP	3.70545e-155	2.30216	0.878	0.024	8.77673e-151	2
MAGEA4	1.80646e-153	1.74433	0.887	0.021	4.27878e-149	2
COL3A1	1.03766e-149	2.06504	0.765	0.007	2.45781e-145	2
ABCA8	4.18888e-149	2.09625	0.922	0.039	9.92179e-145	2
TNFRSF11B	1.31223e-145	1.58568	0.748	0.007	3.10815e-141	2
ITGB4	1.47193e-143	2.0362	0.922	0.044	3.48642e-139	2
SFRP1	2.25092e-138	3.77603	0.965	0.067	5.33152e-134	2
RGS5	6.76955e-138	4.53446	1	0.091	1.60344e-133	2
FMOD	1.93107e-130	1.82428	0.843	0.036	4.57393e-126	2
AQP1	4.39943e-129	1.82857	0.748	0.018	1.04205e-124	2
CAMP	9.14449e-126	1.16525	0.748	0.022	2.16596e-121	2
PTGS2	1.83219e-124	1.85939	0.704	0.015	4.33973e-120	2
TF	1.40804e-120	5.01265	1	0.134	3.33508e-116	2
PXDN	1.30172e-118	1.26009	0.817	0.042	3.08326e-114	2
DKK3	2.73708e-113	1.35031	0.73	0.029	6.48306e-109	2
PDGFA	4.13614e-113	1.64062	0.957	0.103	9.79685e-109	2
MUC5B	4.2724e-112	1.90468	0.817	0.057	1.01196e-107	2
MEST	1.42386e-111	2.41066	0.748	0.038	3.37254e-107	2
COL1A21	1.67719e-110	3.07583	0.983	0.117	3.97259e-106	2
ALDH1A3	1.85684e-108	2.77283	0.913	0.097	4.3981e-104	2
C1QTNF3	1.18543e-107	3.28607	0.948	0.136	2.80781e-103	2
GPR37	3.40959e-107	1.76744	0.861	0.076	8.07596e-103	2
MIR100HG	6.53404e-102	1.31812	0.861	0.082	1.54765e-97	2
PDK4	6.71432e-100	3.33825	0.974	0.154	1.59035e-95	2
AQP3	1.74281e-99	1.44837	0.704	0.038	4.12803e-95	2
MYO7A	1.01326e-95	1.03378	0.704	0.044	2.40001e-91	2
XIST1	4.00693e-95	2.59259	0.965	0.136	9.49081e-91	2
FHL1	2.87246e-93	1.05922	0.73	0.051	6.80372e-89	2
FABP7	8.26626e-93	1.1171	0.757	0.061	1.95795e-88	2
LOX	5.86934e-88	1.46001	0.626	0.035	1.39021e-83	2
TFAP2C	3.68194e-85	1.70787	0.957	0.163	8.72104e-81	2
BRD9	6.26196e-85	2.11824	0.991	0.262	1.48321e-80	2
LPCAT1	8.27612e-85	1.48804	0.939	0.172	1.96028e-80	2
ABCA6	1.04003e-82	1.12878	0.887	0.135	2.46342e-78	2
ADORA2B	1.52475e-81	1.15096	0.722	0.077	3.61153e-77	2
MGP1	9.99092e-79	1.66958	0.913	0.149	2.36645e-74	2
ERRFI1	5.70811e-77	2.60898	0.904	0.194	1.35202e-72	2
EXOC3	3.26707e-75	1.41137	0.93	0.2	7.73838e-71	2
DHRS3	4.37502e-75	1.44532	0.861	0.133	1.03627e-70	2
TGM2	9.46822e-75	2.26364	0.878	0.157	2.24264e-70	2
FASTKD3	1.77114e-73	1.19644	0.887	0.169	4.19512e-69	2
TBC1D4	2.812e-73	1.66265	0.913	0.194	6.66051e-69	2
ERV3-1	4.07538e-73	1.8411	0.861	0.174	9.65295e-69	2
CADM1	5.9409e-70	2.86518	0.887	0.179	1.40716e-65	2
TREM1	3.99053e-69	1.09627	0.426	0.012	9.45197e-65	2
FN1	5.08548e-69	4.98419	1	0.525	1.20455e-64	2
MAGEC21	7.63382e-68	1.03079	0.965	0.14	1.80815e-63	2
PDCD6	1.48894e-67	2.47016	1	0.775	3.5267e-63	2
COL5A2	1.79786e-67	1.12552	0.722	0.098	4.25841e-63	2
FCGR2C	3.2898e-67	1.55643	0.878	0.215	7.79222e-63	2
MRPL36	1.41676e-66	1.49391	0.983	0.475	3.35574e-62	2
LOXL2	1.34102e-64	1.18473	0.739	0.107	3.17634e-60	2
ADCY2	2.38021e-64	1.43867	0.913	0.296	5.63777e-60	2
CLDN11	5.2142e-64	1.76552	0.948	0.376	1.23504e-59	2
TSPAN13	1.96866e-63	1.03323	0.843	0.171	4.66297e-59	2
ANKH	1.17228e-62	1.5184	0.93	0.339	2.77667e-58	2
ZNF208	2.45683e-62	1.10892	0.809	0.188	5.81924e-58	2
PDLIM41	1.28049e-61	1.19574	0.904	0.173	3.03297e-57	2
SNED1	3.1995e-59	1.02676	0.765	0.142	7.57834e-55	2
NDUFS6	3.88208e-59	1.28493	0.991	0.639	9.19508e-55	2
NRN1	4.98268e-59	1.20259	0.843	0.185	1.1802e-54	2
APP1	3.32102e-57	1.50886	0.974	0.254	7.86618e-53	2
ACSS2	4.75489e-57	1.14983	0.887	0.219	1.12624e-52	2
TM9SF2	7.35373e-57	2.20391	0.991	0.739	1.7418e-52	2
OSMR	8.79223e-57	1.87933	0.948	0.5	2.08253e-52	2
TGDS	8.57222e-56	1.3009	0.922	0.286	2.03042e-51	2
ITGA10	1.0359e-55	1.49852	0.93	0.277	2.45364e-51	2
SLCO4A1	1.54885e-54	2.0252	0.861	0.277	3.66861e-50	2
EFNA5	2.86871e-54	2.03614	0.957	0.413	6.79483e-50	2
SDHA	4.39056e-54	1.90917	0.983	0.59	1.03995e-49	2
PPIB	6.82405e-53	1.53018	1	0.927	1.61634e-48	2
SHISA2	1.08286e-52	1.49228	0.913	0.353	2.56485e-48	2
RPS28	2.02796e-52	1.67994	1	0.985	4.80343e-48	2
RPS25	1.05061e-51	1.49856	1	0.983	2.48847e-47	2
BRIX1	2.66455e-51	1.01491	0.965	0.382	6.31125e-47	2
SYNM	5.64361e-51	1.52528	0.861	0.247	1.33674e-46	2
TPP2	1.42336e-50	1.17787	0.948	0.366	3.37136e-46	2
APLP2	2.01762e-50	1.64664	1	0.723	4.77894e-46	2
NDFIP2	3.16207e-50	1.23246	0.922	0.348	7.48967e-46	2
AFAP1	4.06546e-50	1.5543	0.896	0.328	9.62945e-46	2
MSMP	1.75907e-49	2.28822	0.452	0.044	4.16652e-45	2
MTRR	4.78299e-49	1.36637	0.922	0.371	1.1329e-44	2
LPL1	5.36115e-49	1.64484	0.713	0.141	1.26984e-44	2
AHR	3.51888e-48	1.77544	0.965	0.666	8.33481e-44	2
SAA2	7.02018e-48	2.45786	0.835	0.328	1.6628e-43	2
NET1	3.36636e-47	1.08349	0.722	0.169	7.97357e-43	2
PRDX2	9.10286e-47	1.35644	0.974	0.726	2.1561e-42	2
EEF2	1.13639e-46	1.93978	1	0.949	2.69165e-42	2
ATG16L1	1.13657e-46	1.06979	0.722	0.163	2.69209e-42	2
DNAJC3	1.17738e-46	1.73545	0.983	0.669	2.78873e-42	2
RPL26	1.64877e-46	1.42011	1	0.983	3.90527e-42	2
UBA52	1.6518e-46	1.20628	1	0.963	3.91245e-42	2
KIAA1199	5.80438e-46	2.02404	0.548	0.088	1.37482e-41	2
SPRY2	6.45049e-46	1.29281	0.93	0.353	1.52786e-41	2
AKAP12	9.32246e-45	1.88654	0.965	0.603	2.20812e-40	2
LAMB1	1.15062e-44	1.40574	0.974	0.427	2.72537e-40	2
ZNF117	2.45445e-44	1.02002	0.878	0.406	5.81361e-40	2
MYCBP2	2.83923e-44	1.06075	0.922	0.37	6.725e-40	2
RPL37	7.18878e-44	1.30337	1	0.98	1.70273e-39	2
EIF4A1	1.50754e-43	1.2901	1	0.903	3.57075e-39	2
PTPRZ11	2.09979e-43	1.09409	0.791	0.197	4.97356e-39	2
GAPDH	2.20801e-43	1.48934	1	0.999	5.2299e-39	2
NT5C3	2.4197e-43	1.89813	0.965	0.498	5.7313e-39	2
ITIH51	6.20462e-43	1.55014	0.896	0.501	1.46963e-38	2
RPL36	6.54808e-43	1.25482	1	0.961	1.55098e-38	2
MAP1B	9.92115e-43	1.69488	0.974	0.507	2.34992e-38	2
HSP90B1	2.68662e-42	1.29511	1	0.91	6.36352e-38	2
AASDHPPT	4.29049e-42	1.21143	0.948	0.428	1.01624e-37	2
CRYAB	6.13704e-42	1.27926	0.991	0.612	1.45362e-37	2
ZDHHC20	1.08315e-41	1.26066	0.904	0.476	2.56555e-37	2
FAM84B	1.43849e-41	1.30545	0.817	0.337	3.4072e-37	2
CALR	1.55777e-41	1.30139	1	0.924	3.68974e-37	2
PDIA4	1.55954e-41	1.38966	0.991	0.7	3.69393e-37	2
TIPARP	1.68713e-41	1.10803	0.835	0.276	3.99614e-37	2
IFITM11	3.84239e-41	1.29347	0.974	0.38	9.10109e-37	2
COTL1	1.12367e-40	1.36452	0.948	0.469	2.66151e-36	2
COPE	1.70633e-40	1.20166	0.983	0.722	4.04161e-36	2
FKBP10	1.879e-40	1.38112	0.957	0.5	4.45059e-36	2
YWHAE	1.90889e-40	1.14634	1	0.945	4.52139e-36	2
RPL18A1	2.88537e-40	1.35063	1	0.986	6.83429e-36	2
RPS151	3.41479e-40	1.25271	1	0.99	8.08828e-36	2
ATP2B1	1.6007e-39	1.04918	0.948	0.44	3.79142e-35	2
DHPS	5.35165e-39	1.00503	0.939	0.443	1.26759e-34	2
CST3	7.37642e-39	1.37044	0.983	0.874	1.74718e-34	2
SLC20A1	2.10368e-38	1.84921	0.957	0.57	4.98276e-34	2
SH3TC2	1.19503e-37	1.15636	0.957	0.5	2.83055e-33	2
SNRPB2	1.22684e-37	1.03635	0.983	0.637	2.9059e-33	2
NNMT	3.44011e-37	1.46728	0.904	0.378	8.14824e-33	2
PRKCDBP	5.40477e-37	1.23251	0.948	0.532	1.28017e-32	2
GBP21	6.24779e-37	1.00335	0.948	0.453	1.47985e-32	2
RPS21	6.57339e-37	1.0107	0.991	0.965	1.55697e-32	2
SUCLG2	8.40518e-37	1.05438	0.87	0.345	1.99085e-32	2
ANGPTL4	8.56117e-37	2.1343	0.678	0.18	2.0278e-32	2
UBE2H	9.42264e-37	1.0833	0.948	0.487	2.23185e-32	2
SPARC1	1.05941e-36	1.35705	1	0.883	2.50933e-32	2
RPS14	1.0628e-36	1.05292	1	0.998	2.51735e-32	2
QTRT1	1.19176e-36	1.03326	0.887	0.386	2.8228e-32	2
ABHD2	1.50873e-36	1.44426	0.965	0.695	3.57357e-32	2
TPT1	1.87074e-36	1.28849	1	0.997	4.43103e-32	2
EIF3G	2.13398e-36	1.00887	0.991	0.684	5.05454e-32	2
IFITM2	6.20951e-36	1.20797	0.983	0.816	1.47078e-31	2
S100A16	1.15944e-35	1.09426	0.948	0.521	2.74624e-31	2
LDHA	1.2005e-35	1.18458	1	0.953	2.84351e-31	2
HRNR	1.8387e-34	1.01809	0.704	0.203	4.35516e-30	2
KRT18	3.18502e-34	1.15577	0.948	0.533	7.54404e-30	2
MT1X	1.76909e-33	1.05398	0.948	0.536	4.19026e-29	2
NCOA7	3.48869e-33	1.21258	0.861	0.448	8.26331e-29	2
NFATC2	6.72369e-33	1.26457	0.73	0.245	1.59257e-28	2
RBM39	6.78964e-33	1.12088	1	0.893	1.60819e-28	2
C1QBP	8.23381e-33	1.06924	0.948	0.573	1.95026e-28	2
HNRNPH1	1.31751e-32	1.14584	1	0.958	3.12066e-28	2
STT3A	1.41384e-32	1.12822	0.983	0.587	3.34882e-28	2
SNX1	1.4173e-32	1.13127	0.983	0.779	3.35703e-28	2
HM13	1.43261e-32	1.05474	0.991	0.947	3.39327e-28	2
ASPH	2.04606e-32	1.34291	0.974	0.806	4.84629e-28	2
WWTR1	3.3937e-32	1.06431	0.991	0.71	8.03833e-28	2
KIAA1551	4.71523e-32	1.19833	0.922	0.497	1.11685e-27	2
GNAS	1.36139e-31	1.02966	0.957	0.809	3.22458e-27	2
CPNE1	2.71485e-31	1.02095	0.991	0.672	6.43038e-27	2
PCMTD2	3.85938e-31	1.38199	0.922	0.513	9.14134e-27	2
C17orf76-AS11	1.34034e-30	1.11284	1	0.932	3.17473e-26	2
C10orf10	3.96655e-30	1.2948	0.643	0.184	9.39518e-26	2
RCAN1	6.94215e-30	1.58624	0.904	0.523	1.64432e-25	2
NDRG1	1.07424e-28	1.12399	0.957	0.522	2.54443e-24	2
RPL211	1.53391e-28	1.36559	0.826	0.393	3.63322e-24	2
AMD1	2.88147e-28	1.41621	0.974	0.73	6.82505e-24	2
GNG4	9.701e-28	1.04615	0.878	0.634	2.29778e-23	2
PMP22	2.15449e-27	1.10367	0.948	0.643	5.10314e-23	2
FKBP91	2.74736e-26	1.02763	0.965	0.858	6.50739e-22	2
WDR91	4.46085e-26	1.0611	0.904	0.575	1.0566e-21	2
SND1	7.93889e-26	1.05635	0.974	0.805	1.88041e-21	2
LOXL31	2.34479e-25	1.17075	0.852	0.42	5.55387e-21	2
DUSP1	2.95586e-25	1.70913	0.93	0.643	7.00125e-21	2
EFR3B	3.81843e-25	1.05135	0.913	0.568	9.04432e-21	2
IGFBP31	4.27079e-25	1.61987	0.435	0.091	1.01158e-20	2
PAFAH1B2	1.91228e-23	1.01099	0.974	0.861	4.52943e-19	2
SLC12A2	3.06395e-20	1.23405	0.887	0.666	7.25726e-16	2
HSPH1	6.35933e-20	1.07701	0.913	0.602	1.50627e-15	2
PPP1CB	7.80503e-20	1.01246	0.983	0.859	1.8487e-15	2
SLC25A37	2.09712e-19	1.30272	0.783	0.495	4.96725e-15	2
CHI3L1	1.37518e-16	3.00999	0.513	0.195	3.25724e-12	2
IER2	4.25943e-05	1.07745	0.87	0.706	1	2
DNAJB1	0.00372439	1.01545	0.93	0.843	1	2
