# Supplementary material for: Analysis of Melanoma Gene Expression Signatures at the Single-Cell Level Uncovers 45-Gene Signature Related to Prognosis
Source: Biomedicines. 2022 Jun 22;10(7):1478. doi: 10.3390/biomedicines10071478 (PMC9313451; doi:10.3390/biomedicines10071478)
Supplement: Supplementary file 1 [file biomedicines-10-01478-s001.zip › Table S3 GO enrichment of the biological process for the scRNA melanoma cell clusters.xlsx]

## Sheet: Table_S3_GO_Enrichment_GES
Table S3 GO enrichment of the biological process for the scRNA melanoma cell clusters.
Cluster	ID	Description	GeneRatio	BgRatio	pvalue	p.adjust	qvalue	geneID	Count
0	GO:1900118	negative regulation of execution phase of apoptosis	6/102	21/18722	1.14447e-09	2.57392e-06	2.06487e-06	MTRNR2L1/MTRNR2L3/MTRNR2L10/MTRNR2L6/MTRNR2L8/MTRNR2L2	6
0	GO:1900117	regulation of execution phase of apoptosis	6/102	29/18722	9.67187e-09	1.0876e-05	8.72504e-06	MTRNR2L1/MTRNR2L3/MTRNR2L10/MTRNR2L6/MTRNR2L8/MTRNR2L2	6
0	GO:0006509	membrane protein ectodomain proteolysis	6/102	43/18722	1.16714e-07	8.74965e-05	7.01921e-05	APOE/SNX9/TIMP2/TIMP1/TIMP3/DAG1	6
0	GO:0051043	regulation of membrane protein ectodomain proteolysis	5/102	24/18722	1.70214e-07	9.57028e-05	7.67755e-05	APOE/SNX9/TIMP2/TIMP1/TIMP3	5
0	GO:0033619	membrane protein proteolysis	6/102	57/18722	6.53245e-07	0.000293829	0.000235718	APOE/SNX9/TIMP2/TIMP1/TIMP3/DAG1	6
0	GO:0051346	negative regulation of hydrolase activity	12/102	379/18722	1.04527e-06	0.000385994	0.000309656	SERPINA1/LGALS3/A2M/SERPINE2/SERPINA3/TIMP2/C4A/TIMP1/PROS1/TIMP3/ANXA1/SORT1	12
0	GO:0046718	viral entry into host cell	8/102	144/18722	1.20141e-06	0.000385994	0.000309656	TRIML2/CTSB/HSPA1A/GSN/HSPA1B/SCARB2/NPC1/DAG1	8
0	GO:2000272	negative regulation of signaling receptor activity	6/102	66/18722	1.57217e-06	0.000429362	0.000344446	MTRNR2L1/MTRNR2L3/MTRNR2L10/MTRNR2L6/MTRNR2L8/MTRNR2L2	6
0	GO:0044409	entry into host	8/102	151/18722	1.71821e-06	0.000429362	0.000344446	TRIML2/CTSB/HSPA1A/GSN/HSPA1B/SCARB2/NPC1/DAG1	8
0	GO:0002698	negative regulation of immune effector process	7/102	110/18722	2.32652e-06	0.000523234	0.000419753	LGALS3/A2M/GRN/TNFSF4/HLA-B/HLA-F/ANXA1	7
0	GO:0007041	lysosomal transport	7/102	114/18722	2.95534e-06	0.000604233	0.000484732	HSPA1A/GRN/PSAP/LAMP2/SCARB2/NPC1/SORT1	7
0	GO:0044403	biological process involved in symbiotic interaction	10/102	290/18722	4.13388e-06	0.000774757	0.000621532	TRIML2/CTSB/APOE/HSPA1A/GSN/HSPA1B/SCARB2/NPC1/JUN/DAG1	10
0	GO:0052126	movement in host environment	8/102	175/18722	5.15712e-06	0.000892182	0.000715734	TRIML2/CTSB/HSPA1A/GSN/HSPA1B/SCARB2/NPC1/DAG1	8
0	GO:0097194	execution phase of apoptosis	6/102	85/18722	6.96192e-06	0.00111838	0.000897198	MTRNR2L1/MTRNR2L3/MTRNR2L10/MTRNR2L6/MTRNR2L8/MTRNR2L2	6
0	GO:0052547	regulation of peptidase activity	12/102	461/18722	7.83366e-06	0.00117453	0.000942238	SERPINA1/A2M/CTSD/GRN/GSN/SERPINE2/SERPINA3/TIMP2/C4A/TIMP1/PROS1/TIMP3	12
0	GO:0019058	viral life cycle	10/102	317/18722	9.04062e-06	0.00121077	0.00097131	TRIML2/CTSB/APOE/HSPA1A/GSN/EEA1/HSPA1B/SCARB2/NPC1/DAG1	10
0	GO:0042176	regulation of protein catabolic process	11/102	391/18722	9.31149e-06	0.00121077	0.00097131	APOE/HSP90AA1/HSPA1A/SERPINE2/SNX9/TIMP2/HSPA1B/CDH1/TIMP1/EZR/TIMP3	11
0	GO:0010951	negative regulation of endopeptidase activity	9/102	252/18722	9.69044e-06	0.00121077	0.00097131	SERPINA1/A2M/SERPINE2/SERPINA3/TIMP2/C4A/TIMP1/PROS1/TIMP3	9
0	GO:0019216	regulation of lipid metabolic process	10/102	331/18722	1.31599e-05	0.00148721	0.00119308	APOC2/APOD/APOE/NPC2/ATP1A1/SERPINA3/PSAP/ANXA1/LONP2/EGR1	10
0	GO:0010466	negative regulation of peptidase activity	9/102	262/18722	1.32255e-05	0.00148721	0.00119308	SERPINA1/A2M/SERPINE2/SERPINA3/TIMP2/C4A/TIMP1/PROS1/TIMP3	9
0	GO:0051701	biological process involved in interaction with host	8/102	203/18722	1.52626e-05	0.00163455	0.00131129	TRIML2/CTSB/HSPA1A/GSN/HSPA1B/SCARB2/NPC1/DAG1	8
0	GO:0016032	viral process	11/102	415/18722	1.62327e-05	0.00165942	0.00133123	TRIML2/CTSB/APOE/HSPA1A/GSN/EEA1/HSPA1B/SCARB2/NPC1/JUN/DAG1	11
0	GO:0050866	negative regulation of cell activation	8/102	210/18722	1.94937e-05	0.00190614	0.00152916	LGALS3/APOE/GRN/TNFSF4/SERPINE2/HLA-F/THBD/ANXA1	8
0	GO:0052548	regulation of endopeptidase activity	11/102	432/18722	2.35138e-05	0.00209128	0.00167768	SERPINA1/A2M/CTSD/GSN/SERPINE2/SERPINA3/TIMP2/C4A/TIMP1/PROS1/TIMP3	11
0	GO:0009612	response to mechanical stimulus	8/102	216/18722	2.38665e-05	0.00209128	0.00167768	ATP1A1/GSN/FOS/SERPINE2/TXNIP/PPL/JUN/DAG1	8
0	GO:0007034	vacuolar transport	7/102	157/18722	2.41766e-05	0.00209128	0.00167768	HSPA1A/GRN/PSAP/LAMP2/SCARB2/NPC1/SORT1	7
0	GO:1903034	regulation of response to wounding	7/102	167/18722	3.59287e-05	0.00299273	0.00240085	APOE/GRN/SERPINE2/SPP1/PROS1/THBD/ANXA1	7
0	GO:0009410	response to xenobiotic stimulus	11/102	462/18722	4.33693e-05	0.00348348	0.00279455	APOD/ITGA3/ATP1A1/FOS/TXNIP/TIMP2/CDH1/NPC1/JUN/ANXA1/DUSP6	11
0	GO:0010469	regulation of signaling receptor activity	7/102	173/18722	4.49933e-05	0.00348931	0.00279922	MTRNR2L1/MTRNR2L3/MTRNR2L10/MTRNR2L6/MTRNR2L8/MTRNR2L2/SHC1	7
0	GO:1905049	negative regulation of metallopeptidase activity	3/102	14/18722	5.47104e-05	0.00410146	0.0032903	TIMP2/TIMP1/TIMP3	3
0	GO:0006869	lipid transport	10/102	398/18722	6.29947e-05	0.00457016	0.00366631	APOC2/APOD/APOE/NPC2/SPP1/PSAP/SCARB2/NPC1/ANXA1/TMEM30A	10
0	GO:0050777	negative regulation of immune response	7/102	194/18722	9.2661e-05	0.00651233	0.00522437	LGALS3/A2M/GRN/TNFSF4/HLA-B/HLA-F/ANXA1	7
0	GO:0042060	wound healing	10/102	422/18722	0.000102247	0.00696828	0.00559015	SERPINA1/APOE/MCAM/SERPINE2/PPL/TIMP1/PROS1/THBD/DAG1/ANXA1	10
0	GO:0043618	regulation of transcription from RNA polymerase II promoter in response to stress	4/102	47/18722	0.000123718	0.0080356	0.00644638	HSPA1A/JUN/EGR1/ATF3	4
0	GO:0045861	negative regulation of proteolysis	9/102	351/18722	0.000127872	0.0080356	0.00644638	SERPINA1/A2M/SERPINE2/SERPINA3/TIMP2/C4A/TIMP1/PROS1/TIMP3	9
0	GO:0002683	negative regulation of immune system process	10/102	434/18722	0.000128627	0.0080356	0.00644638	APOD/LGALS3/A2M/GRN/TNFSF4/TSC22D3/HLA-B/HLA-F/EZR/ANXA1	10
0	GO:0017038	protein import	7/102	206/18722	0.000134614	0.00818237	0.00656412	APOD/APOE/HSP90AA1/TXNIP/CDH1/LAMP2/LONP2	7
0	GO:0010544	negative regulation of platelet activation	3/102	19/18722	0.000142787	0.0084044	0.00674224	APOE/SERPINE2/THBD	3
0	GO:0030195	negative regulation of blood coagulation	4/102	49/18722	0.000145741	0.0084044	0.00674224	APOE/SERPINE2/PROS1/THBD	4
0	GO:0051591	response to cAMP	5/102	93/18722	0.000154596	0.00865342	0.00694202	TYR/FOS/EZR/THBD/JUN	5
0	GO:1900047	negative regulation of hemostasis	4/102	50/18722	0.000157755	0.00865342	0.00694202	APOE/SERPINE2/PROS1/THBD	4
0	GO:1903035	negative regulation of response to wounding	5/102	94/18722	0.000162582	0.00870586	0.00698408	APOE/SERPINE2/SPP1/PROS1/THBD	5
0	GO:0010876	lipid localization	10/102	448/18722	0.000166477	0.00870713	0.0069851	APOC2/APOD/APOE/NPC2/SPP1/PSAP/SCARB2/NPC1/ANXA1/TMEM30A	10
0	GO:2001236	regulation of extrinsic apoptotic signaling pathway	6/102	151/18722	0.000177488	0.00889981	0.00713968	LGALS3/HSPA1A/HSPA1B/FGFR1/TIMP3/ATF3	6
0	GO:0015914	phospholipid transport	5/102	96/18722	0.000179495	0.00889981	0.00713968	APOC2/APOE/NPC2/SCARB2/TMEM30A	5
0	GO:0031103	axon regeneration	4/102	52/18722	0.000183905	0.00889981	0.00713968	APOD/GRN/SPP1/DAG1	4
0	GO:0097191	extrinsic apoptotic signaling pathway	7/102	219/18722	0.000196263	0.00889981	0.00713968	LGALS3/HSPA1A/HSPA1B/FGFR1/TIMP3/SORT1/ATF3	7
0	GO:0008360	regulation of cell shape	6/102	154/18722	0.000197514	0.00889981	0.00713968	ITGA7/PLXNB2/EZR/DAG1/ANXA1/STRIP2	6
0	GO:0043620	regulation of DNA-templated transcription in response to stress	4/102	53/18722	0.00019809	0.00889981	0.00713968	HSPA1A/JUN/EGR1/ATF3	4
0	GO:0050819	negative regulation of coagulation	4/102	53/18722	0.00019809	0.00889981	0.00713968	APOE/SERPINE2/PROS1/THBD	4
0	GO:0044706	multi-multicellular organism process	7/102	220/18722	0.000201819	0.00889981	0.00713968	ITGA3/CTSB/FOS/SERPINE2/SPP1/TIMP1/THBD	7
0	GO:0006622	protein targeting to lysosome	3/102	23/18722	0.000256865	0.0108998	0.00874413	LAMP2/SCARB2/SORT1	3
0	GO:0042026	protein refolding	3/102	23/18722	0.000256865	0.0108998	0.00874413	HSP90AA1/HSPA1A/HSPA1B	3
0	GO:0010976	positive regulation of neuron projection development	6/102	163/18722	0.000268476	0.0111815	0.00897013	ITGA3/APOE/GRN/PLXNB2/SCARB2/TMEM30A	6
0	GO:0060538	skeletal muscle organ development	6/102	166/18722	0.000296124	0.0121088	0.00971402	FOS/IGSF8/DAG1/EGR1/EGR2/ATF3	6
0	GO:0031102	neuron projection regeneration	4/102	60/18722	0.000320391	0.0128671	0.0103224	APOD/GRN/SPP1/DAG1	4
0	GO:1905048	regulation of metallopeptidase activity	3/102	25/18722	0.000330962	0.0130585	0.0104759	TIMP2/TIMP1/TIMP3	3
0	GO:1905475	regulation of protein localization to membrane	6/102	175/18722	0.000392686	0.0152267	0.0122153	ITGA3/LGALS3/GSN/SLC5A3/EZR/DAG1	6
0	GO:0043409	negative regulation of MAPK cascade	6/102	180/18722	0.000456066	0.0173117	0.0138879	APOE/EZR/TIMP3/DAG1/DUSP6/ATF3	6
0	GO:0030193	regulation of blood coagulation	4/102	66/18722	0.000461851	0.0173117	0.0138879	APOE/SERPINE2/PROS1/THBD	4
0	GO:0032102	negative regulation of response to external stimulus	9/102	420/18722	0.000480394	0.0177116	0.0142087	APOE/A2M/GRN/SERPINE2/SPP1/HLA-B/HLA-F/PROS1/THBD	9
0	GO:0035914	skeletal muscle cell differentiation	4/102	67/18722	0.000489135	0.017743	0.0142339	FOS/EGR1/EGR2/ATF3	4
0	GO:0046686	response to cadmium ion	4/102	68/18722	0.000517548	0.018187	0.0145901	FOS/NPC1/MT2A/JUN	4
0	GO:1900046	regulation of hemostasis	4/102	68/18722	0.000517548	0.018187	0.0145901	APOE/SERPINE2/PROS1/THBD	4
0	GO:0033344	cholesterol efflux	4/102	69/18722	0.000547116	0.0189302	0.0151863	APOC2/APOE/NPC2/NPC1	4
0	GO:0045824	negative regulation of innate immune response	4/102	71/18722	0.000609824	0.02047	0.0164216	A2M/GRN/HLA-B/HLA-F	4
0	GO:0050818	regulation of coagulation	4/102	71/18722	0.000609824	0.02047	0.0164216	APOE/SERPINE2/PROS1/THBD	4
0	GO:0007565	female pregnancy	6/102	193/18722	0.000658552	0.0217806	0.017473	ITGA3/CTSB/FOS/SPP1/TIMP1/THBD	6
0	GO:0046683	response to organophosphorus	5/102	131/18722	0.000752138	0.0245153	0.0196669	TYR/FOS/EZR/THBD/JUN	5
0	GO:0021675	nerve development	4/102	77/18722	0.000828428	0.0263863	0.0211678	SERPINE2/NAV2/DAG1/EGR2	4
0	GO:0061041	regulation of wound healing	5/102	134/18722	0.000833005	0.0263863	0.0211678	APOE/SERPINE2/PROS1/THBD/ANXA1	5
0	GO:0061045	negative regulation of wound healing	4/102	78/18722	0.000869587	0.0267904	0.021492	APOE/SERPINE2/PROS1/THBD	4
0	GO:0070373	negative regulation of ERK1 and ERK2 cascade	4/102	78/18722	0.000869587	0.0267904	0.021492	EZR/TIMP3/DUSP6/ATF3	4
0	GO:0032273	positive regulation of protein polymerization	5/102	138/18722	0.000950708	0.0288938	0.0231794	HSP90AA1/HSPA1A/GSN/SNX9/HSPA1B	5
0	GO:0015748	organophosphate ester transport	5/102	140/18722	0.001014	0.0301945	0.0242229	APOC2/APOE/NPC2/SCARB2/TMEM30A	5
0	GO:0061564	axon development	9/102	467/18722	0.00102036	0.0301945	0.0242229	S100A6/APOD/APOE/HSP90AA1/GRN/PLXNB2/SPP1/DAG1/EGR2	9
0	GO:0008625	extrinsic apoptotic signaling pathway via death domain receptors	4/102	82/18722	0.00104871	0.0306304	0.0245725	LGALS3/TIMP3/SORT1/ATF3	4
0	GO:0006623	protein targeting to vacuole	3/102	37/18722	0.00106632	0.0307456	0.024665	LAMP2/SCARB2/SORT1	3
0	GO:0048678	response to axon injury	4/102	83/18722	0.00109724	0.0312366	0.0250589	APOD/GRN/SPP1/DAG1	4
0	GO:0045088	regulation of innate immune response	6/102	218/18722	0.0012377	0.0347124	0.0278472	APOE/HSP90AA1/A2M/GRN/HLA-B/HLA-F	6
0	GO:0010968	regulation of microtubule nucleation	2/102	10/18722	0.00128551	0.0347124	0.0278472	HSPA1A/HSPA1B	2
0	GO:0045625	regulation of T-helper 1 cell differentiation	2/102	10/18722	0.00128551	0.0347124	0.0278472	TNFSF4/ANXA1	2
0	GO:0014074	response to purine-containing compound	5/102	148/18722	0.00129886	0.0347124	0.0278472	TYR/FOS/EZR/THBD/JUN	5
0	GO:0010543	regulation of platelet activation	3/102	40/18722	0.00133994	0.0347124	0.0278472	APOE/SERPINE2/THBD	3
0	GO:0044275	cellular carbohydrate catabolic process	3/102	40/18722	0.00133994	0.0347124	0.0278472	PYGB/GAA/SCARB2	3
0	GO:0071276	cellular response to cadmium ion	3/102	40/18722	0.00133994	0.0347124	0.0278472	FOS/MT2A/JUN	3
0	GO:0007162	negative regulation of cell adhesion	7/102	303/18722	0.00135062	0.0347124	0.0278472	APOD/LGALS3/TNFSF4/PLXNB2/SERPINE2/CDH1/ANXA1	7
0	GO:0000302	response to reactive oxygen species	6/102	222/18722	0.00135824	0.0347124	0.0278472	APOD/APOE/FOS/TXNIP/JUN/ANXA1	6
0	GO:0060191	regulation of lipase activity	4/102	91/18722	0.00154375	0.0369398	0.0296342	APOC2/FGFR1/ANXA1/SORT1	4
0	GO:0045687	positive regulation of glial cell differentiation	3/102	42/18722	0.00154472	0.0369398	0.0296342	SERPINE2/DAG1/EGR2	3
0	GO:1902895	positive regulation of pri-miRNA transcription by RNA polymerase II	3/102	42/18722	0.00154472	0.0369398	0.0296342	FOS/JUN/EGR1	3
0	GO:0014854	response to inactivity	2/102	11/18722	0.0015656	0.0369398	0.0296342	FBXO32/DAG1	2
0	GO:0045628	regulation of T-helper 2 cell differentiation	2/102	11/18722	0.0015656	0.0369398	0.0296342	TNFSF4/ANXA1	2
0	GO:0090084	negative regulation of inclusion body assembly	2/102	11/18722	0.0015656	0.0369398	0.0296342	HSPA1A/HSPA1B	2
0	GO:1903265	positive regulation of tumor necrosis factor-mediated signaling pathway	2/102	11/18722	0.0015656	0.0369398	0.0296342	HSPA1A/HSPA1B	2
0	GO:0007519	skeletal muscle tissue development	5/102	155/18722	0.00159323	0.0369398	0.0296342	FOS/IGSF8/EGR1/EGR2/ATF3	5
0	GO:1903364	positive regulation of cellular protein catabolic process	5/102	155/18722	0.00159323	0.0369398	0.0296342	APOE/HSP90AA1/HSPA1A/HSPA1B/EZR	5
0	GO:0098927	vesicle-mediated transport between endosomal compartments	3/102	43/18722	0.00165404	0.037383	0.0299897	MYO1D/EEA1/EZR	3
0	GO:2001239	regulation of extrinsic apoptotic signaling pathway in absence of ligand	3/102	43/18722	0.00165404	0.037383	0.0299897	HSPA1A/HSPA1B/FGFR1	3
0	GO:0045732	positive regulation of protein catabolic process	6/102	231/18722	0.00166221	0.037383	0.0299897	APOE/HSP90AA1/HSPA1A/SNX9/HSPA1B/EZR	6
0	GO:0008202	steroid metabolic process	7/102	319/18722	0.00181091	0.0401402	0.0322016	APOE/NPC2/ATP1A1/RDH5/SPP1/NPC1/EGR1	7
0	GO:0034370	triglyceride-rich lipoprotein particle remodeling	2/102	12/18722	0.00187206	0.0401402	0.0322016	APOC2/APOE	2
0	GO:0034372	very-low-density lipoprotein particle remodeling	2/102	12/18722	0.00187206	0.0401402	0.0322016	APOC2/APOE	2
0	GO:0097201	negative regulation of transcription from RNA polymerase II promoter in response to stress	2/102	12/18722	0.00187206	0.0401402	0.0322016	HSPA1A/JUN	2
0	GO:0042632	cholesterol homeostasis	4/102	96/18722	0.00187942	0.0401402	0.0322016	APOC2/APOE/NPC2/NPC1	4
0	GO:0031334	positive regulation of protein-containing complex assembly	6/102	237/18722	0.00189189	0.0401402	0.0322016	LGALS3/HSP90AA1/HSPA1A/GSN/SNX9/HSPA1B	6
0	GO:0043434	response to peptide hormone	8/102	414/18722	0.00191767	0.0402788	0.0323128	TIMP1/DAG1/ANXA1/SHC1/EGR1/CCND3/SORT1/EGR2	8
0	GO:0055092	sterol homeostasis	4/102	97/18722	0.00195215	0.0402788	0.0323128	APOC2/APOE/NPC2/NPC1	4
0	GO:1901216	positive regulation of neuron death	4/102	97/18722	0.00195215	0.0402788	0.0323128	GRN/FOS/JUN/EGR1	4
0	GO:0061462	protein localization to lysosome	3/102	46/18722	0.00201066	0.0411089	0.0329787	LAMP2/SCARB2/SORT1	3
0	GO:0007517	muscle organ development	7/102	327/18722	0.00208262	0.0421966	0.0338513	ITGA7/FOS/IGSF8/DAG1/EGR1/EGR2/ATF3	7
0	GO:0072594	establishment of protein localization to organelle	8/102	422/18722	0.0021598	0.042377	0.033996	APOD/HSP90AA1/TXNIP/CDH1/LAMP2/SCARB2/LONP2/SORT1	8
0	GO:0033700	phospholipid efflux	2/102	13/18722	0.00220458	0.042377	0.033996	APOC2/APOE	2
0	GO:0036462	TRAIL-activated apoptotic signaling pathway	2/102	13/18722	0.00220458	0.042377	0.033996	TIMP3/ATF3	2
0	GO:0070424	regulation of nucleotide-binding oligomerization domain containing signaling pathway	2/102	13/18722	0.00220458	0.042377	0.033996	HSPA1A/HSPA1B	2
0	GO:1902043	positive regulation of extrinsic apoptotic signaling pathway via death domain receptors	2/102	13/18722	0.00220458	0.042377	0.033996	TIMP3/ATF3	2
0	GO:1902947	regulation of tau-protein kinase activity	2/102	13/18722	0.00220458	0.042377	0.033996	HSP90AA1/EGR1	2
0	GO:0031331	positive regulation of cellular catabolic process	8/102	427/18722	0.00232297	0.0442742	0.035518	APOC2/TRIML2/APOE/HSP90AA1/HSPA1A/SNX9/HSPA1B/EZR	8
0	GO:0045833	negative regulation of lipid metabolic process	4/102	102/18722	0.00234522	0.0443226	0.0355568	APOC2/APOD/APOE/ATP1A1	4
0	GO:0072666	establishment of protein localization to vacuole	3/102	49/18722	0.00241171	0.0443799	0.0356028	LAMP2/SCARB2/SORT1	3
0	GO:1902041	regulation of extrinsic apoptotic signaling pathway via death domain receptors	3/102	49/18722	0.00241171	0.0443799	0.0356028	LGALS3/TIMP3/ATF3	3
0	GO:0045926	negative regulation of growth	6/102	249/18722	0.00242267	0.0443799	0.0356028	HSPA1A/SERPINE2/SPP1/HSPA1B/TSPYL2/MT2A	6
0	GO:0045639	positive regulation of myeloid cell differentiation	4/102	103/18722	0.00242989	0.0443799	0.0356028	HSPA1A/FOS/HSPA1B/JUN	4
0	GO:0046890	regulation of lipid biosynthetic process	5/102	171/18722	0.00244691	0.0443799	0.0356028	APOC2/APOE/ATP1A1/ANXA1/EGR1	5
0	GO:0002697	regulation of immune effector process	7/102	339/18722	0.00254827	0.0446818	0.035845	LGALS3/A2M/GRN/TNFSF4/HLA-B/HLA-F/ANXA1	7
0	GO:0048545	response to steroid hormone	7/102	339/18722	0.00254827	0.0446818	0.035845	ATP1A1/FOS/SPP1/TXNIP/FBXO32/NPC1/ANXA1	7
0	GO:0071825	protein-lipid complex subunit organization	3/102	50/18722	0.00255558	0.0446818	0.035845	APOC2/APOE/SNX9	3
0	GO:0014874	response to stimulus involved in regulation of muscle adaptation	2/102	14/18722	0.00256289	0.0446818	0.035845	FBXO32/DAG1	2
0	GO:2001140	positive regulation of phospholipid transport	2/102	14/18722	0.00256289	0.0446818	0.035845	APOE/TMEM30A	2
0	GO:1905477	positive regulation of protein localization to membrane	4/102	106/18722	0.00269651	0.0466497	0.0374237	ITGA3/LGALS3/SLC5A3/EZR	4
0	GO:0007611	learning or memory	6/102	255/18722	0.00272676	0.0468128	0.0375545	ITGA3/APOE/FOS/SGK1/JUN/EGR2	6
0	GO:0031532	actin cytoskeleton reorganization	4/102	107/18722	0.00278967	0.04753	0.0381299	GSN/EZR/ANXA1/SHC1	4
0	GO:0043277	apoptotic cell clearance	3/102	52/18722	0.00285898	0.0476773	0.038248	MFGE8/C4A/ANXA1	3
0	GO:0002832	negative regulation of response to biotic stimulus	4/102	108/18722	0.00288501	0.0476773	0.038248	A2M/GRN/HLA-B/HLA-F	4
0	GO:0034384	high-density lipoprotein particle clearance	2/102	15/18722	0.00294671	0.0476773	0.038248	APOC2/APOE	2
0	GO:0042159	lipoprotein catabolic process	2/102	15/18722	0.00294671	0.0476773	0.038248	APOE/CTSD	2
0	GO:0045064	T-helper 2 cell differentiation	2/102	15/18722	0.00294671	0.0476773	0.038248	TNFSF4/ANXA1	2
0	GO:0090594	inflammatory response to wounding	2/102	15/18722	0.00294671	0.0476773	0.038248	GRN/TIMP1	2
0	GO:2001138	regulation of phospholipid transport	2/102	15/18722	0.00294671	0.0476773	0.038248	APOE/TMEM30A	2
0	GO:0007626	locomotory behavior	5/102	179/18722	0.00298024	0.0478754	0.038407	APOE/NAV2/GAA/NPC1/EGR1	5
0	GO:0006979	response to oxidative stress	8/102	446/18722	0.00303337	0.0483834	0.0388145	APOD/APOE/HSPA1A/FOS/TXNIP/HSPA1B/JUN/ANXA1	8
0	GO:0003014	renal system process	4/102	110/18722	0.00308233	0.048818	0.0391632	ITGA3/MCAM/GSN/SGK1	4
5	GO:0042110	T cell activation	37/120	487/18722	1.00374e-29	2.27247e-26	1.64613e-26	SASH3/RHOH/CORO1A/CD2/LCP1/CD3D/LCK/RAC2/LAPTM5/PRDM1/DOCK2/PTPN6/PTPRC/CD27/CCR7/HLA-DQB1/HLA-DQA1/CD4/HLA-DRA/HLA-DMB/HLA-DRB5/HLA-DRB1/CD8B/HLA-DMA/HLA-DPA1/CD74/CD8A/TNFRSF1B/HLA-DPB1/KLRK1/FGL2/VCAM1/FCER1G/HAVCR2/CCL5/B2M/TCIRG1	37
5	GO:0050863	regulation of T cell activation	30/120	329/18722	2.41132e-26	2.72962e-23	1.97729e-23	SASH3/RHOH/CORO1A/CD2/LCK/RAC2/LAPTM5/PRDM1/PTPN6/PTPRC/CD27/CCR7/HLA-DQB1/HLA-DQA1/CD4/HLA-DRA/HLA-DMB/HLA-DRB5/HLA-DRB1/HLA-DMA/HLA-DPA1/CD74/TNFRSF1B/HLA-DPB1/KLRK1/FGL2/VCAM1/HAVCR2/CCL5/B2M	30
5	GO:0007159	leukocyte cell-cell adhesion	31/120	371/18722	4.6027e-26	3.47351e-23	2.51614e-23	SASH3/ITGB2/RHOH/CORO1A/LCK/SELL/RAC2/LAPTM5/PTPN6/PTPRC/CD27/CCR7/HLA-DQB1/HLA-DQA1/CD4/HLA-DRA/HLA-DMB/HLA-DRB5/HLA-DRB1/FERMT3/ITGA4/HLA-DMA/HLA-DPA1/CD74/HLA-DPB1/KLRK1/FGL2/VCAM1/HAVCR2/CCL5/B2M	31
5	GO:1903039	positive regulation of leukocyte cell-cell adhesion	26/120	239/18722	7.66049e-25	4.33584e-22	3.1408e-22	SASH3/ITGB2/RHOH/CORO1A/LCK/PTPN6/PTPRC/CD27/CCR7/HLA-DQB1/HLA-DQA1/CD4/HLA-DRA/HLA-DMB/HLA-DRB5/HLA-DRB1/ITGA4/HLA-DMA/HLA-DPA1/CD74/HLA-DPB1/KLRK1/VCAM1/HAVCR2/CCL5/B2M	26
5	GO:0030098	lymphocyte differentiation	30/120	374/18722	1.07918e-24	4.88655e-22	3.53973e-22	SASH3/RHOH/IKZF1/CD2/CD3D/LCK/PRDM1/DOCK2/PTPN6/PTPRC/CD27/IRF8/CCR7/CD4/MS4A1/CD19/ITM2A/HLA-DRA/HLA-DRB1/ITGA4/CD74/CD8A/PTK2B/CD79B/FGL2/VCAM1/FCER1G/IKZF3/B2M/TCIRG1	30
5	GO:0002449	lymphocyte mediated immunity	29/120	350/18722	2.8609e-24	1.07951e-21	7.8198e-22	SASH3/CORO1A/PTPN6/PTPRC/CD27/HLA-DQB1/HLA-DQA1/CD19/HLA-DRA/IGLL5/HLA-DMB/HLA-DRB5/HLA-DRB1/C1QA/IGLL1/PRF1/HLA-DMA/HLA-DPA1/CD74/CD8A/TNFRSF1B/HLA-DPB1/KLRK1/FCER1G/HAVCR2/B2M/SERPING1/TCIRG1/C1QB	29
5	GO:0002460	adaptive immune response based on somatic recombination of immune receptors built from immunoglobulin superfamily domains	29/120	356/18722	4.646e-24	1.50265e-21	1.08849e-21	SASH3/PTPN6/PTPRC/CD27/HLA-DQB1/HLA-DQA1/CD4/CD19/HLA-DRA/IGLL5/HLA-DMB/HLA-DRB5/HLA-DRB1/C1QA/IGLL1/PRF1/HLA-DMA/HLA-DPA1/CD74/TNFAIP3/CD8A/TNFRSF1B/HLA-DPB1/FCER1G/HAVCR2/B2M/SERPING1/TCIRG1/C1QB	29
5	GO:0002478	antigen processing and presentation of exogenous peptide antigen	15/120	38/18722	7.00439e-24	1.98224e-21	1.4359e-21	HLA-DQB1/HLA-DQA1/HLA-DRA/HLA-DMB/HLA-DRB5/HLA-DRB1/HLA-DMA/HLA-DPA1/CD74/HLA-DPB1/FCER1G/CTSS/B2M/TAP1/IFI30	15
5	GO:0002443	leukocyte mediated immunity	31/120	440/18722	8.09755e-24	2.03698e-21	1.47555e-21	SASH3/ITGB2/CORO1A/RAC2/PTPN6/PTPRC/CD27/HLA-DQB1/HLA-DQA1/CD19/HLA-DRA/IGLL5/HLA-DMB/HLA-DRB5/HLA-DRB1/C1QA/IGLL1/PRF1/HLA-DMA/HLA-DPA1/CD74/CD8A/TNFRSF1B/HLA-DPB1/KLRK1/FCER1G/HAVCR2/B2M/SERPING1/TCIRG1/C1QB	31
5	GO:0019886	antigen processing and presentation of exogenous peptide antigen via MHC class II	14/120	30/18722	1.20521e-23	2.7286e-21	1.97655e-21	HLA-DQB1/HLA-DQA1/HLA-DRA/HLA-DMB/HLA-DRB5/HLA-DRB1/HLA-DMA/HLA-DPA1/CD74/HLA-DPB1/FCER1G/CTSS/B2M/IFI30	14
5	GO:1903037	regulation of leukocyte cell-cell adhesion	28/120	336/18722	1.67022e-23	3.43762e-21	2.49015e-21	SASH3/ITGB2/RHOH/CORO1A/LCK/LAPTM5/PTPN6/PTPRC/CD27/CCR7/HLA-DQB1/HLA-DQA1/CD4/HLA-DRA/HLA-DMB/HLA-DRB5/HLA-DRB1/ITGA4/HLA-DMA/HLA-DPA1/CD74/HLA-DPB1/KLRK1/FGL2/VCAM1/HAVCR2/CCL5/B2M	28
5	GO:0050867	positive regulation of cell activation	30/120	420/18722	3.2191e-23	6.07337e-21	4.39944e-21	SASH3/ITGB2/RHOH/CORO1A/CD2/LCK/PTPN6/PTPRC/CD27/CCR7/HLA-DQB1/PLEK/HLA-DQA1/CD4/HLA-DRA/IGLL5/HLA-DMB/HLA-DRB5/CD38/HLA-DRB1/IGLL1/HLA-DMA/HLA-DPA1/CD74/HLA-DPB1/KLRK1/VCAM1/HAVCR2/CCL5/B2M	30
5	GO:0050870	positive regulation of T cell activation	24/120	216/18722	3.49308e-23	6.08333e-21	4.40665e-21	SASH3/RHOH/CORO1A/LCK/PTPN6/PTPRC/CD27/CCR7/HLA-DQB1/HLA-DQA1/CD4/HLA-DRA/HLA-DMB/HLA-DRB5/HLA-DRB1/HLA-DMA/HLA-DPA1/CD74/HLA-DPB1/KLRK1/VCAM1/HAVCR2/CCL5/B2M	24
5	GO:1903131	mononuclear cell differentiation	30/120	426/18722	4.86175e-23	7.86215e-21	5.6952e-21	SASH3/RHOH/IKZF1/CD2/CD3D/LCK/PRDM1/DOCK2/PTPN6/PTPRC/CD27/IRF8/CCR7/CD4/MS4A1/CD19/ITM2A/HLA-DRA/HLA-DRB1/ITGA4/CD74/CD8A/PTK2B/CD79B/FGL2/VCAM1/FCER1G/IKZF3/B2M/TCIRG1	30
5	GO:0022409	positive regulation of cell-cell adhesion	26/120	284/18722	6.86322e-23	1.03589e-20	7.50379e-21	SASH3/ITGB2/RHOH/CORO1A/LCK/PTPN6/PTPRC/CD27/CCR7/HLA-DQB1/HLA-DQA1/CD4/HLA-DRA/HLA-DMB/HLA-DRB5/HLA-DRB1/ITGA4/HLA-DMA/HLA-DPA1/CD74/HLA-DPB1/KLRK1/VCAM1/HAVCR2/CCL5/B2M	26
5	GO:0002495	antigen processing and presentation of peptide antigen via MHC class II	14/120	34/18722	1.1294e-22	1.5981e-20	1.15763e-20	HLA-DQB1/HLA-DQA1/HLA-DRA/HLA-DMB/HLA-DRB5/HLA-DRB1/HLA-DMA/HLA-DPA1/CD74/HLA-DPB1/FCER1G/CTSS/B2M/IFI30	14
5	GO:0002696	positive regulation of leukocyte activation	29/120	409/18722	2.35618e-22	3.13787e-20	2.27302e-20	SASH3/ITGB2/RHOH/CORO1A/CD2/LCK/PTPN6/PTPRC/CD27/CCR7/HLA-DQB1/HLA-DQA1/CD4/HLA-DRA/IGLL5/HLA-DMB/HLA-DRB5/CD38/HLA-DRB1/IGLL1/HLA-DMA/HLA-DPA1/CD74/HLA-DPB1/KLRK1/VCAM1/HAVCR2/CCL5/B2M	29
5	GO:0002504	antigen processing and presentation of peptide or polysaccharide antigen via MHC class II	14/120	36/18722	3.04767e-22	3.83329e-20	2.77677e-20	HLA-DQB1/HLA-DQA1/HLA-DRA/HLA-DMB/HLA-DRB5/HLA-DRB1/HLA-DMA/HLA-DPA1/CD74/HLA-DPB1/FCER1G/CTSS/B2M/IFI30	14
5	GO:0019884	antigen processing and presentation of exogenous antigen	15/120	47/18722	3.2449e-22	3.86656e-20	2.80086e-20	HLA-DQB1/HLA-DQA1/HLA-DRA/HLA-DMB/HLA-DRB5/HLA-DRB1/HLA-DMA/HLA-DPA1/CD74/HLA-DPB1/FCER1G/CTSS/B2M/TAP1/IFI30	15
5	GO:0051251	positive regulation of lymphocyte activation	27/120	362/18722	2.12932e-21	2.41039e-19	1.74604e-19	SASH3/RHOH/CORO1A/LCK/PTPN6/PTPRC/CD27/CCR7/HLA-DQB1/HLA-DQA1/CD4/HLA-DRA/IGLL5/HLA-DMB/HLA-DRB5/CD38/HLA-DRB1/IGLL1/HLA-DMA/HLA-DPA1/CD74/HLA-DPB1/KLRK1/VCAM1/HAVCR2/CCL5/B2M	27
5	GO:0022407	regulation of cell-cell adhesion	29/120	448/18722	3.00045e-21	3.23477e-19	2.34321e-19	SASH3/ITGB2/RHOH/CORO1A/LCK/LAPTM5/PTPN6/PTPRC/CD27/CCR7/HLA-DQB1/HLA-DQA1/CD4/HLA-DRA/HLA-DMB/HLA-DRB5/HLA-DRB1/FERMT3/ITGA4/HLA-DMA/HLA-DPA1/CD74/HLA-DPB1/KLRK1/FGL2/VCAM1/HAVCR2/CCL5/B2M	29
5	GO:0019882	antigen processing and presentation	18/120	106/18722	5.37098e-21	5.52723e-19	4.00382e-19	CCR7/HLA-DQB1/HLA-DQA1/HLA-DRA/HLA-DMB/HLA-DRB5/HLA-DRB1/HLA-DMA/HLA-DPA1/CD74/CD8A/HLA-DPB1/FGL2/FCER1G/CTSS/B2M/TAP1/IFI30	18
5	GO:0016064	immunoglobulin mediated immune response	22/120	207/18722	7.2036e-21	7.09085e-19	5.13648e-19	PTPN6/PTPRC/CD27/HLA-DQB1/HLA-DQA1/CD19/HLA-DRA/IGLL5/HLA-DMB/HLA-DRB5/HLA-DRB1/C1QA/IGLL1/HLA-DMA/HLA-DPA1/CD74/HLA-DPB1/FCER1G/B2M/SERPING1/TCIRG1/C1QB	22
5	GO:0019724	B cell mediated immunity	22/120	210/18722	9.9053e-21	9.344e-19	6.76862e-19	PTPN6/PTPRC/CD27/HLA-DQB1/HLA-DQA1/CD19/HLA-DRA/IGLL5/HLA-DMB/HLA-DRB5/HLA-DRB1/C1QA/IGLL1/HLA-DMA/HLA-DPA1/CD74/HLA-DPB1/FCER1G/B2M/SERPING1/TCIRG1/C1QB	22
5	GO:0048002	antigen processing and presentation of peptide antigen	15/120	62/18722	3.7113e-20	3.36095e-18	2.43461e-18	HLA-DQB1/HLA-DQA1/HLA-DRA/HLA-DMB/HLA-DRB5/HLA-DRB1/HLA-DMA/HLA-DPA1/CD74/HLA-DPB1/FCER1G/CTSS/B2M/TAP1/IFI30	15
5	GO:0045785	positive regulation of cell adhesion	27/120	437/18722	2.83453e-19	2.46822e-17	1.78793e-17	SASH3/ITGB2/RHOH/CORO1A/LCK/PTPN6/PTPRC/CD27/CCR7/HLA-DQB1/HLA-DQA1/CD4/HLA-DRA/HLA-DMB/HLA-DRB5/HLA-DRB1/ITGA4/HLA-DMA/HLA-DPA1/CD74/PTK2B/HLA-DPB1/KLRK1/VCAM1/HAVCR2/CCL5/B2M	27
5	GO:0002399	MHC class II protein complex assembly	10/120	16/18722	6.18812e-19	5.00354e-17	3.62447e-17	HLA-DQB1/HLA-DQA1/HLA-DRA/HLA-DMB/HLA-DRB5/HLA-DRB1/HLA-DMA/HLA-DPA1/HLA-DPB1/B2M	10
5	GO:0002503	peptide antigen assembly with MHC class II protein complex	10/120	16/18722	6.18812e-19	5.00354e-17	3.62447e-17	HLA-DQB1/HLA-DQA1/HLA-DRA/HLA-DMB/HLA-DRB5/HLA-DRB1/HLA-DMA/HLA-DPA1/HLA-DPB1/B2M	10
5	GO:0002501	peptide antigen assembly with MHC protein complex	10/120	18/18722	3.34532e-18	2.61166e-16	1.89184e-16	HLA-DQB1/HLA-DQA1/HLA-DRA/HLA-DMB/HLA-DRB5/HLA-DRB1/HLA-DMA/HLA-DPA1/HLA-DPB1/B2M	10
5	GO:0002396	MHC protein complex assembly	10/120	19/18722	7.0246e-18	5.30123e-16	3.84011e-16	HLA-DQB1/HLA-DQA1/HLA-DRA/HLA-DMB/HLA-DRB5/HLA-DRB1/HLA-DMA/HLA-DPA1/HLA-DPB1/B2M	10
5	GO:0070661	leukocyte proliferation	21/120	318/18722	1.07886e-15	7.87919e-14	5.70754e-14	SASH3/CORO1A/RAC2/DOCK2/PTPN6/PTPRC/MS4A1/CD19/HLA-DMB/CD38/HLA-DRB1/HLA-DPA1/CD74/TNFAIP3/TNFRSF1B/HLA-DPB1/VCAM1/IKZF3/HAVCR2/CCL5/TCIRG1	21
5	GO:0030217	T cell differentiation	19/120	257/18722	3.5794e-15	2.53243e-13	1.83444e-13	SASH3/RHOH/CD2/CD3D/LCK/PRDM1/DOCK2/PTPRC/CD27/CCR7/CD4/HLA-DRA/HLA-DRB1/CD74/CD8A/FGL2/FCER1G/B2M/TCIRG1	19
5	GO:0046651	lymphocyte proliferation	19/120	288/18722	2.85909e-14	1.96151e-12	1.42088e-12	SASH3/CORO1A/RAC2/DOCK2/PTPN6/PTPRC/MS4A1/CD19/HLA-DMB/CD38/HLA-DRB1/HLA-DPA1/CD74/TNFRSF1B/HLA-DPB1/VCAM1/IKZF3/HAVCR2/CCL5	19
5	GO:0032943	mononuclear cell proliferation	19/120	291/18722	3.44942e-14	2.29024e-12	1.65901e-12	SASH3/CORO1A/RAC2/DOCK2/PTPN6/PTPRC/MS4A1/CD19/HLA-DMB/CD38/HLA-DRB1/HLA-DPA1/CD74/TNFRSF1B/HLA-DPB1/VCAM1/IKZF3/HAVCR2/CCL5	19
5	GO:0042113	B cell activation	20/120	334/18722	3.54056e-14	2.29024e-12	1.65901e-12	SASH3/LAPTM5/PTPN6/PTPRC/CD27/IRF8/MS4A1/CD19/ITM2A/IGLL5/CD38/IGLL1/ITGA4/CD74/TNFAIP3/PTK2B/CD79B/VCAM1/IKZF3/TCIRG1	20
5	GO:0002253	activation of immune response	20/120	375/18722	3.09549e-13	1.9465e-11	1.41001e-11	LCK/LAPTM5/PTPN6/PTPRC/CCR7/HLA-DQB1/MS4A1/CD19/IGLL5/CD38/HLA-DRB1/C1QA/IGLL1/PRKCH/HLA-DPB1/CD79B/FCER1G/SERPING1/GBP1/C1QB	20
5	GO:0070663	regulation of leukocyte proliferation	17/120	245/18722	3.18112e-13	1.9465e-11	1.41001e-11	SASH3/CORO1A/RAC2/PTPN6/PTPRC/HLA-DMB/CD38/HLA-DRB1/HLA-DPA1/CD74/TNFAIP3/TNFRSF1B/HLA-DPB1/VCAM1/IKZF3/HAVCR2/CCL5	17
5	GO:0002381	immunoglobulin production involved in immunoglobulin-mediated immune response	11/120	70/18722	7.40042e-13	4.40909e-11	3.19386e-11	PTPRC/HLA-DQB1/HLA-DQA1/HLA-DRA/HLA-DMB/HLA-DRB5/HLA-DRB1/HLA-DMA/HLA-DPA1/HLA-DPB1/B2M	11
5	GO:0050670	regulation of lymphocyte proliferation	16/120	225/18722	1.14063e-12	6.62152e-11	4.79651e-11	SASH3/CORO1A/RAC2/PTPN6/PTPRC/HLA-DMB/CD38/HLA-DRB1/HLA-DPA1/CD74/TNFRSF1B/HLA-DPB1/VCAM1/IKZF3/HAVCR2/CCL5	16
5	GO:0032944	regulation of mononuclear cell proliferation	16/120	227/18722	1.30675e-12	7.39619e-11	5.35767e-11	SASH3/CORO1A/RAC2/PTPN6/PTPRC/HLA-DMB/CD38/HLA-DRB1/HLA-DPA1/CD74/TNFRSF1B/HLA-DPB1/VCAM1/IKZF3/HAVCR2/CCL5	16
5	GO:0002366	leukocyte activation involved in immune response	17/120	275/18722	2.06252e-12	1.12e-10	8.11309e-11	ITGB2/CORO1A/LCP1/RAC2/DOCK2/PTPRC/IRF8/CD19/ITM2A/HLA-DRA/HLA-DMB/HLA-DRB1/CD74/PTK2B/FGL2/FCER1G/HAVCR2	17
5	GO:0002764	immune response-regulating signaling pathway	21/120	468/18722	2.07774e-12	1.12e-10	8.11309e-11	LCK/LAPTM5/PTPN6/PTPRC/CCR7/HLA-DQB1/MS4A1/CD19/IGLL5/CD38/HLA-DRB1/IGLL1/PRKCH/TNFAIP3/HLA-DPB1/CD79B/CD14/FCER1G/CTSS/HAVCR2/GBP1	21
5	GO:0002263	cell activation involved in immune response	17/120	279/18722	2.60066e-12	1.36928e-10	9.91881e-11	ITGB2/CORO1A/LCP1/RAC2/DOCK2/PTPRC/IRF8/CD19/ITM2A/HLA-DRA/HLA-DMB/HLA-DRB1/CD74/PTK2B/FGL2/FCER1G/HAVCR2	17
5	GO:0050851	antigen receptor-mediated signaling pathway	16/120	240/18722	3.06445e-12	1.5768e-10	1.1422e-10	LCK/LAPTM5/PTPN6/PTPRC/CCR7/HLA-DQB1/MS4A1/CD19/IGLL5/CD38/HLA-DRB1/IGLL1/PRKCH/HLA-DPB1/CD79B/GBP1	16
5	GO:0002429	immune response-activating cell surface receptor signaling pathway	17/120	291/18722	5.10104e-12	2.5106e-10	1.81863e-10	LCK/LAPTM5/PTPN6/PTPRC/CCR7/HLA-DQB1/MS4A1/CD19/IGLL5/CD38/HLA-DRB1/IGLL1/PRKCH/HLA-DPB1/CD79B/FCER1G/GBP1	17
5	GO:0002757	immune response-activating signal transduction	17/120	291/18722	5.10104e-12	2.5106e-10	1.81863e-10	LCK/LAPTM5/PTPN6/PTPRC/CCR7/HLA-DQB1/MS4A1/CD19/IGLL5/CD38/HLA-DRB1/IGLL1/PRKCH/HLA-DPB1/CD79B/FCER1G/GBP1	17
5	GO:0030183	B cell differentiation	13/120	141/18722	6.30124e-12	3.03532e-10	2.19873e-10	PTPN6/PTPRC/CD27/IRF8/MS4A1/CD19/ITM2A/ITGA4/PTK2B/CD79B/VCAM1/IKZF3/TCIRG1	13
5	GO:0002768	immune response-regulating cell surface receptor signaling pathway	17/120	315/18722	1.7945e-11	8.46405e-10	6.1312e-10	LCK/LAPTM5/PTPN6/PTPRC/CCR7/HLA-DQB1/MS4A1/CD19/IGLL5/CD38/HLA-DRB1/IGLL1/PRKCH/HLA-DPB1/CD79B/FCER1G/GBP1	17
5	GO:0050900	leukocyte migration	18/120	369/18722	2.32437e-11	1.07395e-09	7.77951e-10	ITGB2/RHOH/CORO1A/LCK/CXCR4/SELL/RAC2/CCL4/CCR7/ITGA4/CXCL10/CD74/PTK2B/KLRK1/VCAM1/FCER1G/IL16/CCL5	18
5	GO:0002285	lymphocyte activation involved in immune response	14/120	194/18722	2.63053e-11	1.19111e-09	8.62815e-10	CORO1A/LCP1/PTPRC/IRF8/CD19/ITM2A/HLA-DRA/HLA-DMB/HLA-DRB1/CD74/PTK2B/FGL2/FCER1G/HAVCR2	14
5	GO:0042098	T cell proliferation	14/120	199/18722	3.70307e-11	1.64387e-09	1.19079e-09	SASH3/CORO1A/RAC2/DOCK2/PTPN6/PTPRC/HLA-DMB/HLA-DRB1/HLA-DPA1/TNFRSF1B/HLA-DPB1/VCAM1/HAVCR2/CCL5	14
5	GO:0042129	regulation of T cell proliferation	13/120	171/18722	7.30317e-11	3.17969e-09	2.30331e-09	SASH3/CORO1A/RAC2/PTPN6/PTPRC/HLA-DMB/HLA-DRB1/HLA-DPA1/TNFRSF1B/HLA-DPB1/VCAM1/HAVCR2/CCL5	13
5	GO:1903706	regulation of hemopoiesis	17/120	367/18722	1.95179e-10	8.33746e-09	6.0395e-09	SASH3/RHOH/CD2/HCLS1/PRDM1/PTPN6/PTPRC/CD27/CD4/HLA-DRA/HLA-DRB1/CD74/PTK2B/FGL2/IKZF3/B2M/ZFP36	17
5	GO:0002697	regulation of immune effector process	16/120	339/18722	5.30334e-10	2.22348e-08	1.61064e-08	SASH3/ITGB2/RAC2/LAPTM5/PTPN6/PTPRC/HLA-DRA/HLA-DMB/HLA-DRB1/CD74/TNFRSF1B/KLRK1/FGL2/HAVCR2/B2M/SERPING1	16
5	GO:0002440	production of molecular mediator of immune response	15/120	308/18722	1.24668e-09	4.93537e-08	3.57509e-08	SASH3/LAPTM5/PTPRC/HLA-DQB1/HLA-DQA1/HLA-DRA/HLA-DMB/HLA-DRB5/HLA-DRB1/HLA-DMA/HLA-DPA1/CD74/TNFRSF1B/HLA-DPB1/B2M	15
5	GO:0019221	cytokine-mediated signaling pathway	18/120	472/18722	1.24813e-09	4.93537e-08	3.57509e-08	IL2RG/CXCR4/LAPTM5/PTPN6/IL10RA/PTPRC/CCL4/CCR7/CD4/TMSB4X/CXCL10/CD74/TNFAIP3/PTK2B/TNFRSF1B/FCER1G/CCL5/NLRC5	18
5	GO:0045619	regulation of lymphocyte differentiation	12/120	174/18722	1.25312e-09	4.93537e-08	3.57509e-08	SASH3/RHOH/CD2/PRDM1/PTPN6/PTPRC/CD27/HLA-DRA/HLA-DRB1/CD74/FGL2/IKZF3	12
5	GO:0050671	positive regulation of lymphocyte proliferation	11/120	137/18722	1.26436e-09	4.93537e-08	3.57509e-08	SASH3/CORO1A/PTPRC/HLA-DMB/CD38/HLA-DPA1/CD74/HLA-DPB1/VCAM1/HAVCR2/CCL5	11
5	GO:0060326	cell chemotaxis	15/120	310/18722	1.36234e-09	5.15637e-08	3.73518e-08	ITGB2/CORO1A/CXCR4/RAC2/CCL4/CCR7/TMSB4X/CXCL10/CD74/PTK2B/KLRK1/VCAM1/FCER1G/IL16/CCL5	15
5	GO:0032946	positive regulation of mononuclear cell proliferation	11/120	138/18722	1.36653e-09	5.15637e-08	3.73518e-08	SASH3/CORO1A/PTPRC/HLA-DMB/CD38/HLA-DPA1/CD74/HLA-DPB1/VCAM1/HAVCR2/CCL5	11
5	GO:0034341	response to interferon-gamma	11/120	141/18722	1.71891e-09	6.37969e-08	4.62133e-08	CCL4/IRF8/HLA-DPA1/CD74/CIITA/GBP5/CCL5/NLRC5/GBP4/GBP1/GBP2	11
5	GO:0032609	interferon-gamma production	10/120	112/18722	2.61435e-09	9.39506e-08	6.80561e-08	SASH3/CD2/LAPTM5/IRF8/CCR7/HLA-DRB1/HLA-DPA1/HLA-DPB1/CD14/HAVCR2	10
5	GO:0032649	regulation of interferon-gamma production	10/120	112/18722	2.61435e-09	9.39506e-08	6.80561e-08	SASH3/CD2/LAPTM5/IRF8/CCR7/HLA-DRB1/HLA-DPA1/HLA-DPB1/CD14/HAVCR2	10
5	GO:0030595	leukocyte chemotaxis	13/120	230/18722	2.83886e-09	1.00425e-07	7.27459e-08	ITGB2/CORO1A/CXCR4/RAC2/CCL4/CCR7/CXCL10/CD74/PTK2B/KLRK1/FCER1G/IL16/CCL5	13
5	GO:1902105	regulation of leukocyte differentiation	14/120	279/18722	3.1412e-09	1.09411e-07	7.9255e-08	SASH3/RHOH/CD2/HCLS1/PRDM1/PTPN6/PTPRC/CD27/CD4/HLA-DRA/HLA-DRB1/CD74/FGL2/IKZF3	14
5	GO:0070665	positive regulation of leukocyte proliferation	11/120	150/18722	3.31569e-09	1.13738e-07	8.23898e-08	SASH3/CORO1A/PTPRC/HLA-DMB/CD38/HLA-DPA1/CD74/HLA-DPB1/VCAM1/HAVCR2/CCL5	11
5	GO:0050864	regulation of B cell activation	12/120	198/18722	5.44985e-09	1.84156e-07	1.33399e-07	SASH3/LAPTM5/PTPN6/PTPRC/CD27/CD19/IGLL5/CD38/IGLL1/CD74/TNFAIP3/IKZF3	12
5	GO:0032623	interleukin-2 production	8/120	62/18722	5.69899e-09	1.86993e-07	1.35454e-07	SASH3/LAPTM5/PTPRC/CD4/TNFAIP3/HAVCR2/ZFP36/GBP1	8
5	GO:0032663	regulation of interleukin-2 production	8/120	62/18722	5.69899e-09	1.86993e-07	1.35454e-07	SASH3/LAPTM5/PTPRC/CD4/TNFAIP3/HAVCR2/ZFP36/GBP1	8
5	GO:0050854	regulation of antigen receptor-mediated signaling pathway	8/120	63/18722	6.49324e-09	2.1001e-07	1.52127e-07	LCK/LAPTM5/PTPN6/PTPRC/CCR7/CD19/PRKCH/GBP1	8
5	GO:0034612	response to tumor necrosis factor	13/120	253/18722	8.94723e-09	2.85303e-07	2.06668e-07	LAPTM5/CCL4/TMSB4X/TCL1A/TNFAIP3/PTK2B/TNFRSF1B/CD14/VCAM1/CCL5/ZFP36/GBP1/GBP2	13
5	GO:0050853	B cell receptor signaling pathway	10/120	131/18722	1.20335e-08	3.78385e-07	2.74095e-07	LCK/PTPN6/PTPRC/MS4A1/CD19/IGLL5/CD38/IGLL1/PRKCH/CD79B	10
5	GO:0051651	maintenance of location in cell	12/120	213/18722	1.23778e-08	3.83882e-07	2.78077e-07	CORO1A/LCK/PTPN6/PTPRC/CCR7/CD4/CD19/TMSB4X/SRGN/CXCL10/PTK2B/TPCN2	12
5	GO:0002377	immunoglobulin production	12/120	216/18722	1.44708e-08	4.42727e-07	3.20703e-07	SASH3/PTPRC/HLA-DQB1/HLA-DQA1/HLA-DRA/HLA-DMB/HLA-DRB5/HLA-DRB1/HLA-DMA/HLA-DPA1/HLA-DPB1/B2M	12
5	GO:0006959	humoral immune response	14/120	317/18722	1.59544e-08	4.8161e-07	3.4887e-07	PTPN6/PTPRC/CCR7/HLA-DQB1/MS4A1/IGLL5/HLA-DRB1/C1QA/IGLL1/CXCL10/SERPING1/ST6GAL1/LYZ/C1QB	14
5	GO:0032703	negative regulation of interleukin-2 production	6/120	27/18722	1.621e-08	4.82887e-07	3.49795e-07	LAPTM5/PTPRC/TNFAIP3/HAVCR2/ZFP36/GBP1	6
5	GO:0042102	positive regulation of T cell proliferation	9/120	101/18722	1.71717e-08	5.04893e-07	3.65735e-07	SASH3/CORO1A/PTPRC/HLA-DMB/HLA-DPA1/HLA-DPB1/VCAM1/HAVCR2/CCL5	9
5	GO:0002274	myeloid leukocyte activation	12/120	223/18722	2.06409e-08	5.99116e-07	4.33989e-07	ITGB2/RHOH/CD2/RAC2/DOCK2/PTPRC/C1QA/CST7/CD74/FCER1G/HAVCR2/CCL5	12
5	GO:0050921	positive regulation of chemotaxis	10/120	141/18722	2.44171e-08	6.9975e-07	5.06886e-07	CXCR4/RAC2/CCL4/CCR7/TMSB4X/CXCL10/CD74/PTK2B/IL16/CCL5	10
5	GO:0071356	cellular response to tumor necrosis factor	12/120	229/18722	2.77088e-08	7.84159e-07	5.6803e-07	LAPTM5/CCL4/TMSB4X/TCL1A/TNFAIP3/PTK2B/TNFRSF1B/VCAM1/CCL5/ZFP36/GBP1/GBP2	12
5	GO:0002468	dendritic cell antigen processing and presentation	5/120	15/18722	2.8379e-08	7.9321e-07	5.74587e-07	CCR7/HLA-DRA/HLA-DRB1/CD74/FGL2	5
5	GO:0045580	regulation of T cell differentiation	10/120	146/18722	3.40691e-08	9.40639e-07	6.81382e-07	SASH3/RHOH/CD2/PRDM1/PTPRC/CD27/HLA-DRA/HLA-DRB1/CD74/FGL2	10
5	GO:0001819	positive regulation of cytokine production	16/120	467/18722	4.99653e-08	1.36291e-06	9.87265e-07	SASH3/CD2/LAPTM5/PTPRC/IRF8/CCR7/CD4/HLA-DPA1/CD74/HLA-DPB1/CD14/GBP5/FCER1G/HAVCR2/IL16/B2M	16
5	GO:0051209	release of sequestered calcium ion into cytosol	9/120	115/18722	5.36517e-08	1.44604e-06	1.04748e-06	CORO1A/LCK/PTPN6/PTPRC/CCR7/CD19/CXCL10/PTK2B/TPCN2	9
5	GO:0051283	negative regulation of sequestering of calcium ion	9/120	116/18722	5.78542e-08	1.54096e-06	1.11625e-06	CORO1A/LCK/PTPN6/PTPRC/CCR7/CD19/CXCL10/PTK2B/TPCN2	9
5	GO:0051282	regulation of sequestering of calcium ion	9/120	118/18722	6.71285e-08	1.74689e-06	1.26541e-06	CORO1A/LCK/PTPN6/PTPRC/CCR7/CD19/CXCL10/PTK2B/TPCN2	9
5	GO:0071346	cellular response to interferon-gamma	9/120	118/18722	6.71285e-08	1.74689e-06	1.26541e-06	CCL4/IRF8/HLA-DPA1/GBP5/CCL5/NLRC5/GBP4/GBP1/GBP2	9
5	GO:0060402	calcium ion transport into cytosol	10/120	160/18722	8.1221e-08	2.08959e-06	1.51366e-06	CORO1A/LCK/PTPN6/PTPRC/CCR7/MS4A1/CD19/CXCL10/PTK2B/TPCN2	10
5	GO:0006816	calcium ion transport	15/120	422/18722	8.4064e-08	2.13844e-06	1.54904e-06	CORO1A/LCK/CXCR4/PTPN6/PTPRC/CCL4/CCR7/CD4/MS4A1/CD19/CXCL10/PTK2B/IL16/CCL5/TPCN2	15
5	GO:0051208	sequestering of calcium ion	9/120	122/18722	8.96352e-08	2.23005e-06	1.6154e-06	CORO1A/LCK/PTPN6/PTPRC/CCR7/CD19/CXCL10/PTK2B/TPCN2	9
5	GO:1990266	neutrophil migration	9/120	122/18722	8.96352e-08	2.23005e-06	1.6154e-06	ITGB2/RHOH/RAC2/CCL4/CCR7/CXCL10/CD74/FCER1G/CCL5	9
5	GO:0006909	phagocytosis	13/120	308/18722	9.10075e-08	2.23957e-06	1.62231e-06	IL2RG/ITGB2/RHOH/CORO1A/RAC2/DOCK2/PTPRC/IRF8/IGLL5/IGLL1/CD14/FCER1G/CDC42SE2	13
5	GO:0050852	T cell receptor signaling pathway	9/120	123/18722	9.61959e-08	2.3418e-06	1.69636e-06	LCK/LAPTM5/PTPN6/PTPRC/CCR7/HLA-DQB1/HLA-DRB1/HLA-DPB1/GBP1	9
5	GO:0001909	leukocyte mediated cytotoxicity	9/120	124/18722	1.03171e-07	2.48489e-06	1.80001e-06	CORO1A/PTPN6/PTPRC/HLA-DRA/HLA-DRB1/PRF1/KLRK1/HAVCR2/B2M	9
5	GO:0002822	regulation of adaptive immune response based on somatic recombination of immune receptors built from immunoglobulin superfamily domains	10/120	168/18722	1.28527e-07	3.06299e-06	2.21877e-06	SASH3/PTPN6/PTPRC/CD4/HLA-DRA/HLA-DRB1/TNFAIP3/TNFRSF1B/HAVCR2/B2M	10
5	GO:0050920	regulation of chemotaxis	11/120	223/18722	1.99145e-07	4.6965e-06	3.40206e-06	CXCR4/RAC2/CCL4/CCR7/TMSB4X/CXCL10/CD74/PTK2B/KLRK1/IL16/CCL5	11
5	GO:0002703	regulation of leukocyte mediated immunity	11/120	226/18722	2.27766e-07	5.3161e-06	3.85089e-06	SASH3/ITGB2/RAC2/PTPN6/PTPRC/HLA-DRA/HLA-DRB1/TNFRSF1B/KLRK1/HAVCR2/B2M	11
5	GO:0045061	thymic T cell selection	5/120	22/18722	2.4009e-07	5.54656e-06	4.01783e-06	CD3D/DOCK2/PTPRC/CCR7/CD74	5
5	GO:0060401	cytosolic calcium ion transport	10/120	182/18722	2.71217e-07	6.20237e-06	4.49289e-06	CORO1A/LCK/PTPN6/PTPRC/CCR7/MS4A1/CD19/CXCL10/PTK2B/TPCN2	10
5	GO:0002819	regulation of adaptive immune response	10/120	183/18722	2.85361e-07	6.46057e-06	4.67992e-06	SASH3/PTPN6/PTPRC/CD4/HLA-DRA/HLA-DRB1/TNFAIP3/TNFRSF1B/HAVCR2/B2M	10
5	GO:0030593	neutrophil chemotaxis	8/120	103/18722	3.22148e-07	7.22122e-06	5.23092e-06	ITGB2/RAC2/CCL4/CCR7/CXCL10/CD74/FCER1G/CCL5	8
5	GO:0097553	calcium ion transmembrane import into cytosol	9/120	142/18722	3.29808e-07	7.32045e-06	5.3028e-06	CORO1A/LCK/PTPN6/PTPRC/CCR7/CD19/CXCL10/PTK2B/TPCN2	9
5	GO:0002699	positive regulation of immune effector process	11/120	235/18722	3.36707e-07	7.40102e-06	5.36116e-06	SASH3/ITGB2/RAC2/LAPTM5/PTPRC/HLA-DRA/HLA-DMB/HLA-DRB1/CD74/KLRK1/B2M	11
5	GO:0001906	cell killing	10/120	188/18722	3.66241e-07	7.97278e-06	5.77533e-06	CORO1A/PTPN6/PTPRC/HLA-DRA/HLA-DRB1/PRF1/KLRK1/HAVCR2/B2M/LYZ	10
5	GO:0032729	positive regulation of interferon-gamma production	7/120	72/18722	3.88834e-07	8.384e-06	6.07322e-06	SASH3/CD2/IRF8/HLA-DPA1/HLA-DPB1/CD14/HAVCR2	7
5	GO:0097530	granulocyte migration	9/120	148/18722	4.6853e-07	1.00071e-05	7.24896e-06	ITGB2/RHOH/RAC2/CCL4/CCR7/CXCL10/CD74/FCER1G/CCL5	9
5	GO:1901623	regulation of lymphocyte chemotaxis	5/120	25/18722	4.77003e-07	1.00928e-05	7.31107e-06	CCL4/CXCL10/PTK2B/KLRK1/CCL5	5
5	GO:0002456	T cell mediated immunity	8/120	109/18722	4.98567e-07	1.04514e-05	7.57083e-06	SASH3/PTPRC/HLA-DRA/HLA-DRB1/PRF1/CD8A/TNFRSF1B/B2M	8
5	GO:0045060	negative thymic T cell selection	4/120	11/18722	5.11609e-07	1.06264e-05	7.6976e-06	DOCK2/PTPRC/CCR7/CD74	4
5	GO:0019883	antigen processing and presentation of endogenous antigen	5/120	26/18722	5.87558e-07	1.2093e-05	8.75995e-06	HLA-DRA/HLA-DRB1/CD74/B2M/TAP1	5
5	GO:0032103	positive regulation of response to external stimulus	14/120	427/18722	6.18829e-07	1.26219e-05	9.14306e-06	CXCR4/RAC2/CCL4/CCR7/TMSB4X/CXCL10/CD74/PTK2B/KLRK1/GBP5/HAVCR2/IL16/CCL5/NLRC5	14
5	GO:0002286	T cell activation involved in immune response	8/120	114/18722	7.03264e-07	1.42025e-05	1.02881e-05	LCP1/HLA-DRA/HLA-DMB/HLA-DRB1/CD74/FGL2/FCER1G/HAVCR2	8
5	GO:0019722	calcium-mediated signaling	10/120	202/18722	7.08873e-07	1.42025e-05	1.02881e-05	CXCR4/PTPRC/CCL4/CCR7/PLEK/CD4/PTK2B/VCAM1/TPCN2/GBP1	10
5	GO:0043383	negative T cell selection	4/120	12/18722	7.63613e-07	1.49325e-05	1.08168e-05	DOCK2/PTPRC/CCR7/CD74	4
5	GO:1902107	positive regulation of leukocyte differentiation	9/120	157/18722	7.70684e-07	1.49325e-05	1.08168e-05	SASH3/RHOH/HCLS1/PTPRC/CD27/CD4/HLA-DRA/HLA-DRB1/CD74	9
5	GO:1903708	positive regulation of hemopoiesis	9/120	157/18722	7.70684e-07	1.49325e-05	1.08168e-05	SASH3/RHOH/HCLS1/PTPRC/CD27/CD4/HLA-DRA/HLA-DRB1/CD74	9
5	GO:0045058	T cell selection	6/120	50/18722	7.71687e-07	1.49325e-05	1.08168e-05	CD3D/DOCK2/PTPRC/CCR7/CD4/CD74	6
5	GO:0007204	positive regulation of cytosolic calcium ion concentration	12/120	319/18722	9.92776e-07	1.90478e-05	1.37979e-05	CORO1A/LCK/CXCR4/PTPN6/PTPRC/CCR7/MS4A1/CD19/CD38/CXCL10/PTK2B/TPCN2	12
5	GO:0002685	regulation of leukocyte migration	10/120	210/18722	1.01026e-06	1.92204e-05	1.39229e-05	RHOH/RAC2/CCL4/CCR7/ITGA4/CXCL10/CD74/PTK2B/KLRK1/CCL5	10
5	GO:0030099	myeloid cell differentiation	13/120	381/18722	1.02726e-06	1.93809e-05	1.40392e-05	IKZF1/HCLS1/PTPN6/IRF8/CCR7/CD4/HLA-DRB1/CD74/PTK2B/B2M/TCIRG1/PIP4K2A/ZFP36	13
5	GO:0006874	cellular calcium ion homeostasis	14/120	448/18722	1.09417e-06	2.04727e-05	1.483e-05	CORO1A/LCK/CXCR4/PTPN6/PTPRC/CCR7/MS4A1/CD19/CD38/CXCL10/PTK2B/CCL5/TPCN2/TCIRG1	14
5	GO:0002688	regulation of leukocyte chemotaxis	8/120	122/18722	1.17918e-06	2.18824e-05	1.58512e-05	RAC2/CCL4/CCR7/CXCL10/CD74/PTK2B/KLRK1/CCL5	8
5	GO:0051235	maintenance of location	12/120	326/18722	1.24635e-06	2.2941e-05	1.66181e-05	CORO1A/LCK/PTPN6/PTPRC/CCR7/CD4/CD19/TMSB4X/SRGN/CXCL10/PTK2B/TPCN2	12
5	GO:0002706	regulation of lymphocyte mediated immunity	9/120	168/18722	1.35765e-06	2.47881e-05	1.7956e-05	SASH3/PTPN6/PTPRC/HLA-DRA/HLA-DRB1/TNFRSF1B/KLRK1/HAVCR2/B2M	9
5	GO:0071621	granulocyte chemotaxis	8/120	125/18722	1.41756e-06	2.56749e-05	1.85984e-05	ITGB2/RAC2/CCL4/CCR7/CXCL10/CD74/FCER1G/CCL5	8
5	GO:0055074	calcium ion homeostasis	14/120	460/18722	1.49363e-06	2.6838e-05	1.9441e-05	CORO1A/LCK/CXCR4/PTPN6/PTPRC/CCR7/MS4A1/CD19/CD38/CXCL10/PTK2B/CCL5/TPCN2/TCIRG1	14
5	GO:0001771	immunological synapse formation	4/120	14/18722	1.52894e-06	2.70298e-05	1.95799e-05	DOCK2/CCR7/PRF1/HAVCR2	4
5	GO:0045059	positive thymic T cell selection	4/120	14/18722	1.52894e-06	2.70298e-05	1.95799e-05	CD3D/DOCK2/PTPRC/CD74	4
5	GO:0097529	myeloid leukocyte migration	10/120	220/18722	1.54013e-06	2.70298e-05	1.95799e-05	ITGB2/RHOH/RAC2/CCL4/CCR7/CXCL10/CD74/PTK2B/FCER1G/CCL5	10
5	GO:0045582	positive regulation of T cell differentiation	7/120	91/18722	1.93247e-06	3.36547e-05	2.43788e-05	SASH3/RHOH/PTPRC/CD27/HLA-DRA/HLA-DRB1/CD74	7
5	GO:0002690	positive regulation of leukocyte chemotaxis	7/120	94/18722	2.40545e-06	4.15721e-05	3.01141e-05	RAC2/CCL4/CCR7/CXCL10/CD74/PTK2B/CCL5	7
5	GO:0002687	positive regulation of leukocyte migration	8/120	135/18722	2.53121e-06	4.30165e-05	3.11604e-05	RAC2/CCL4/CCR7/ITGA4/CXCL10/CD74/PTK2B/CCL5	8
5	GO:0034113	heterotypic cell-cell adhesion	6/120	61/18722	2.54603e-06	4.30165e-05	3.11604e-05	ITGB2/CD2/LCK/PTPRC/ITGA4/VCAM1	6
5	GO:2000401	regulation of lymphocyte migration	6/120	61/18722	2.54603e-06	4.30165e-05	3.11604e-05	CCL4/ITGA4/CXCL10/PTK2B/KLRK1/CCL5	6
5	GO:2000403	positive regulation of lymphocyte migration	5/120	35/18722	2.76908e-06	4.64385e-05	3.36392e-05	CCL4/ITGA4/CXCL10/PTK2B/CCL5	5
5	GO:0072503	cellular divalent inorganic cation homeostasis	14/120	486/18722	2.83628e-06	4.7038e-05	3.40734e-05	CORO1A/LCK/CXCR4/PTPN6/PTPRC/CCR7/MS4A1/CD19/CD38/CXCL10/PTK2B/CCL5/TPCN2/TCIRG1	14
5	GO:0051480	regulation of cytosolic calcium ion concentration	12/120	353/18722	2.84638e-06	4.7038e-05	3.40734e-05	CORO1A/LCK/CXCR4/PTPN6/PTPRC/CCR7/MS4A1/CD19/CD38/CXCL10/PTK2B/TPCN2	12
5	GO:0031343	positive regulation of cell killing	6/120	63/18722	3.08321e-06	5.05825e-05	3.6641e-05	PTPRC/HLA-DRA/HLA-DRB1/PRF1/KLRK1/B2M	6
5	GO:0002695	negative regulation of leukocyte activation	9/120	187/18722	3.29046e-06	5.35942e-05	3.88226e-05	LAPTM5/PTPN6/PTPRC/HLA-DRB1/CST7/CD74/TNFAIP3/FGL2/HAVCR2	9
5	GO:0031341	regulation of cell killing	7/120	99/18722	3.40737e-06	5.47113e-05	3.96319e-05	PTPRC/HLA-DRA/HLA-DRB1/PRF1/KLRK1/HAVCR2/B2M	7
5	GO:0042100	B cell proliferation	7/120	99/18722	3.40737e-06	5.47113e-05	3.96319e-05	SASH3/PTPRC/MS4A1/CD19/CD38/CD74/IKZF3	7
5	GO:0071677	positive regulation of mononuclear cell migration	6/120	65/18722	3.70926e-06	5.91392e-05	4.28393e-05	CCL4/CCR7/ITGA4/CXCL10/PTK2B/CCL5	6
5	GO:0002237	response to molecule of bacterial origin	12/120	363/18722	3.7919e-06	6.0034e-05	4.34875e-05	IL10RA/IRF8/CCR7/CXCL10/TNFAIP3/TNFRSF1B/CD14/VCAM1/HAVCR2/CCL5/B2M/ZFP36	12
5	GO:0009615	response to virus	12/120	367/18722	4.24157e-06	6.66869e-05	4.83067e-05	CXCR4/PTPRC/CCL4/PRF1/CXCL10/TNFAIP3/TRIM22/FGL2/CCL5/NLRC5/ABCC9/GBP1	12
5	GO:0002683	negative regulation of immune system process	13/120	434/18722	4.31194e-06	6.73257e-05	4.87695e-05	LAPTM5/PTPN6/PTPRC/HLA-DRB1/CST7/CD74/TNFAIP3/KLRK1/FGL2/HAVCR2/NLRC5/SERPING1/GBP1	13
5	GO:0045621	positive regulation of lymphocyte differentiation	7/120	104/18722	4.73562e-06	7.34345e-05	5.31946e-05	SASH3/RHOH/PTPRC/CD27/HLA-DRA/HLA-DRB1/CD74	7
5	GO:0070372	regulation of ERK1 and ERK2 cascade	11/120	309/18722	4.87137e-06	7.50257e-05	5.43472e-05	PTPN6/PTPRC/CCL4/CCR7/CD4/HLA-DRB1/CD74/PTK2B/HAVCR2/CCL5/GBP1	11
5	GO:0001959	regulation of cytokine-mediated signaling pathway	8/120	150/18722	5.54739e-06	8.48601e-05	6.14711e-05	CXCR4/LAPTM5/PTPN6/PTPRC/CD74/TNFAIP3/CCL5/NLRC5	8
5	GO:0051924	regulation of calcium ion transport	10/120	255/18722	5.7521e-06	8.71676e-05	6.31426e-05	CORO1A/CXCR4/PTPN6/CCL4/CD4/CD19/CXCL10/PTK2B/IL16/CCL5	10
5	GO:0002483	antigen processing and presentation of endogenous peptide antigen	4/120	19/18722	5.77524e-06	8.71676e-05	6.31426e-05	HLA-DRA/HLA-DRB1/B2M/TAP1	4
5	GO:0050856	regulation of T cell receptor signaling pathway	5/120	41/18722	6.19907e-06	9.29449e-05	6.73276e-05	LCK/LAPTM5/PTPN6/CCR7/GBP1	5
5	GO:0031348	negative regulation of defense response	10/120	258/18722	6.37611e-06	9.49706e-05	6.87949e-05	PTPRC/HLA-DRB1/CST7/TNFAIP3/TNFRSF1B/FGL2/HAVCR2/NLRC5/SERPING1/ZFP36	10
5	GO:0046596	regulation of viral entry into host cell	5/120	42/18722	7.00088e-06	0.000103595	7.50422e-05	CD4/HLA-DRB1/CD74/CIITA/TRIM22	5
5	GO:0050866	negative regulation of cell activation	9/120	210/18722	8.44747e-06	0.000124189	8.99601e-05	LAPTM5/PTPN6/PTPRC/HLA-DRB1/CST7/CD74/TNFAIP3/FGL2/HAVCR2	9
5	GO:0033077	T cell differentiation in thymus	6/120	75/18722	8.58318e-06	0.00012537	9.08156e-05	CD3D/DOCK2/PTPRC/CCR7/CD74/B2M	6
5	GO:0001894	tissue homeostasis	10/120	268/18722	8.89899e-06	0.000129149	9.35534e-05	SASH3/CORO1A/RAC2/CD38/TNFAIP3/PTK2B/B2M/TCIRG1/ACTB/LYZ	10
5	GO:0070371	ERK1 and ERK2 cascade	11/120	330/18722	9.07536e-06	0.00013087	9.48e-05	PTPN6/PTPRC/CCL4/CCR7/CD4/HLA-DRB1/CD74/PTK2B/HAVCR2/CCL5/GBP1	11
5	GO:0071675	regulation of mononuclear cell migration	7/120	115/18722	9.21652e-06	0.000132065	9.56651e-05	CCL4/CCR7/ITGA4/CXCL10/PTK2B/KLRK1/CCL5	7
5	GO:0060759	regulation of response to cytokine stimulus	8/120	162/18722	9.77203e-06	0.000139144	0.000100793	CXCR4/LAPTM5/PTPN6/PTPRC/CD74/TNFAIP3/CCL5/NLRC5	8
5	GO:0048872	homeostasis of number of cells	10/120	272/18722	1.01269e-05	0.000143295	0.0001038	SASH3/IKZF1/CORO1A/HCLS1/CCR7/CD74/TNFAIP3/B2M/TCIRG1/ZFP36	10
5	GO:0072676	lymphocyte migration	7/120	117/18722	1.03231e-05	0.000145165	0.000105155	CCL4/CCR7/ITGA4/CXCL10/PTK2B/KLRK1/CCL5	7
5	GO:0050792	regulation of viral process	8/120	164/18722	1.06892e-05	0.000149385	0.000108211	CXCR4/CD4/HLA-DRB1/CD74/CIITA/TRIM22/CCL5/ZFP36	8
5	GO:0007596	blood coagulation	9/120	217/18722	1.09932e-05	0.000151657	0.000109858	LCK/PTPN6/PLEK/FERMT3/DGKA/FCER1G/SERPING1/ACTB/ENTPD1	9
5	GO:0070374	positive regulation of ERK1 and ERK2 cascade	9/120	217/18722	1.09932e-05	0.000151657	0.000109858	PTPRC/CCL4/CCR7/CD4/HLA-DRB1/CD74/PTK2B/HAVCR2/CCL5	9
5	GO:2000107	negative regulation of leukocyte apoptotic process	5/120	46/18722	1.10528e-05	0.000151657	0.000109858	HCLS1/CD27/CCR7/CD74/CCL5	5
5	GO:0002455	humoral immune response mediated by circulating immunoglobulin	7/120	121/18722	1.28684e-05	0.000175506	0.000127133	PTPN6/PTPRC/IGLL5/C1QA/IGLL1/SERPING1/C1QB	7
5	GO:0032496	response to lipopolysaccharide	11/120	343/18722	1.30305e-05	0.000176653	0.000127964	IL10RA/IRF8/CCR7/CXCL10/TNFAIP3/TNFRSF1B/CD14/VCAM1/HAVCR2/CCL5/ZFP36	11
5	GO:0007599	hemostasis	9/120	222/18722	1.31897e-05	0.000176695	0.000127994	LCK/PTPN6/PLEK/FERMT3/DGKA/FCER1G/SERPING1/ACTB/ENTPD1	9
5	GO:0050817	coagulation	9/120	222/18722	1.31897e-05	0.000176695	0.000127994	LCK/PTPN6/PLEK/FERMT3/DGKA/FCER1G/SERPING1/ACTB/ENTPD1	9
5	GO:0030168	platelet activation	7/120	123/18722	1.43237e-05	0.000190541	0.000138025	LCK/PTPN6/PLEK/FERMT3/DGKA/FCER1G/ACTB	7
5	GO:0001910	regulation of leukocyte mediated cytotoxicity	6/120	82/18722	1.43916e-05	0.000190541	0.000138025	PTPRC/HLA-DRA/HLA-DRB1/KLRK1/HAVCR2/B2M	6
5	GO:0001913	T cell mediated cytotoxicity	5/120	49/18722	1.51418e-05	0.000198156	0.000143541	PTPRC/HLA-DRA/HLA-DRB1/PRF1/B2M	5
5	GO:0052372	modulation by symbiont of entry into host	5/120	49/18722	1.51418e-05	0.000198156	0.000143541	CD4/HLA-DRB1/CD74/CIITA/TRIM22	5
5	GO:0002709	regulation of T cell mediated immunity	6/120	85/18722	1.76965e-05	0.000230258	0.000166795	SASH3/PTPRC/HLA-DRA/HLA-DRB1/TNFRSF1B/B2M	6
5	GO:0001818	negative regulation of cytokine production	11/120	357/18722	1.88906e-05	0.00024439	0.000177032	LAPTM5/PTPN6/PTPRC/CCR7/TMSB4X/HLA-DRB1/SRGN/TNFAIP3/HAVCR2/ZFP36/GBP1	11
5	GO:0050857	positive regulation of antigen receptor-mediated signaling pathway	4/120	26/18722	2.15161e-05	0.000274583	0.000198903	LCK/PTPRC/CCR7/PRKCH	4
5	GO:0030101	natural killer cell activation	6/120	88/18722	2.15882e-05	0.000274583	0.000198903	CORO1A/CD2/PRDM1/PTPRC/KLRK1/HAVCR2	6
5	GO:0070098	chemokine-mediated signaling pathway	6/120	88/18722	2.15882e-05	0.000274583	0.000198903	CXCR4/CCL4/CCR7/CXCL10/PTK2B/CCL5	6
5	GO:0032640	tumor necrosis factor production	8/120	181/18722	2.18562e-05	0.000274903	0.000199135	SASH3/CD2/PTPN6/PTPRC/TNFAIP3/CD14/HAVCR2/ZFP36	8
5	GO:0032680	regulation of tumor necrosis factor production	8/120	181/18722	2.18562e-05	0.000274903	0.000199135	SASH3/CD2/PTPN6/PTPRC/TNFAIP3/CD14/HAVCR2/ZFP36	8
5	GO:0002705	positive regulation of leukocyte mediated immunity	7/120	134/18722	2.49792e-05	0.000312447	0.000226331	SASH3/ITGB2/PTPRC/HLA-DRA/HLA-DRB1/KLRK1/B2M	7
5	GO:0071706	tumor necrosis factor superfamily cytokine production	8/120	186/18722	2.65813e-05	0.000328853	0.000238215	SASH3/CD2/PTPN6/PTPRC/TNFAIP3/CD14/HAVCR2/ZFP36	8
5	GO:1903555	regulation of tumor necrosis factor superfamily cytokine production	8/120	186/18722	2.65813e-05	0.000328853	0.000238215	SASH3/CD2/PTPN6/PTPRC/TNFAIP3/CD14/HAVCR2/ZFP36	8
5	GO:0002474	antigen processing and presentation of peptide antigen via MHC class I	4/120	28/18722	2.91773e-05	0.00035623	0.000258047	FCER1G/B2M/TAP1/IFI30	4
5	GO:0001912	positive regulation of leukocyte mediated cytotoxicity	5/120	56/18722	2.92663e-05	0.00035623	0.000258047	PTPRC/HLA-DRA/HLA-DRB1/KLRK1/B2M	5
5	GO:0002711	positive regulation of T cell mediated immunity	5/120	56/18722	2.92663e-05	0.00035623	0.000258047	SASH3/PTPRC/HLA-DRA/HLA-DRB1/B2M	5
5	GO:0002291	T cell activation via T cell receptor contact with antigen bound to MHC molecule on antigen presenting cell	3/120	10/18722	2.98216e-05	0.000359129	0.000260146	HLA-DMB/FGL2/HAVCR2	3
5	GO:0035747	natural killer cell chemotaxis	3/120	10/18722	2.98216e-05	0.000359129	0.000260146	CCL4/KLRK1/CCL5	3
5	GO:0019932	second-messenger-mediated signaling	10/120	312/18722	3.29398e-05	0.000394581	0.000285827	CXCR4/PTPRC/CCL4/CCR7/PLEK/CD4/PTK2B/VCAM1/TPCN2/GBP1	10
5	GO:0001916	positive regulation of T cell mediated cytotoxicity	4/120	29/18722	3.36785e-05	0.000401306	0.000290699	PTPRC/HLA-DRA/HLA-DRB1/B2M	4
5	GO:0060249	anatomical structure homeostasis	10/120	314/18722	3.47719e-05	0.000412165	0.000298565	SASH3/CORO1A/RAC2/CD38/TNFAIP3/PTK2B/B2M/TCIRG1/ACTB/LYZ	10
5	GO:0050777	negative regulation of immune response	8/120	194/18722	3.59095e-05	0.000423433	0.000306727	PTPN6/PTPRC/HLA-DRB1/TNFAIP3/FGL2/HAVCR2/NLRC5/SERPING1	8
5	GO:1990868	response to chemokine	6/120	97/18722	3.75635e-05	0.00043837	0.000317547	CXCR4/CCL4/CCR7/CXCL10/PTK2B/CCL5	6
5	GO:1990869	cellular response to chemokine	6/120	97/18722	3.75635e-05	0.00043837	0.000317547	CXCR4/CCL4/CCR7/CXCL10/PTK2B/CCL5	6
5	GO:0071674	mononuclear cell migration	8/120	196/18722	3.86269e-05	0.000448468	0.000324862	CXCR4/CCL4/CCR7/ITGA4/CXCL10/PTK2B/KLRK1/CCL5	8
5	GO:0046718	viral entry into host cell	7/120	144/18722	3.96631e-05	0.00045815	0.000331875	CXCR4/CD4/HLA-DRB1/CD74/CIITA/TRIM22/TPCN2	7
5	GO:0002604	regulation of dendritic cell antigen processing and presentation	3/120	11/18722	4.08129e-05	0.000462002	0.000334666	CCR7/CD74/FGL2	3
5	GO:0045657	positive regulation of monocyte differentiation	3/120	11/18722	4.08129e-05	0.000462002	0.000334666	CD4/HLA-DRB1/CD74	3
5	GO:0046598	positive regulation of viral entry into host cell	3/120	11/18722	4.08129e-05	0.000462002	0.000334666	CD4/HLA-DRB1/CD74	3
5	GO:0075294	positive regulation by symbiont of entry into host	3/120	11/18722	4.08129e-05	0.000462002	0.000334666	CD4/HLA-DRB1/CD74	3
5	GO:0002831	regulation of response to biotic stimulus	10/120	327/18722	4.8945e-05	0.000551301	0.000399352	PTPN6/HLA-DRB1/TNFAIP3/KLRK1/FGL2/GBP5/HAVCR2/CCL5/NLRC5/SERPING1	10
5	GO:0051607	defense response to virus	9/120	265/18722	5.30032e-05	0.00059113	0.000428203	PTPRC/PRF1/CXCL10/TNFAIP3/TRIM22/FGL2/NLRC5/ABCC9/GBP1	9
5	GO:0140546	defense response to symbiont	9/120	265/18722	5.30032e-05	0.00059113	0.000428203	PTPRC/PRF1/CXCL10/TNFAIP3/TRIM22/FGL2/NLRC5/ABCC9/GBP1	9
5	GO:0044409	entry into host	7/120	151/18722	5.36672e-05	0.0005956	0.000431442	CXCR4/CD4/HLA-DRB1/CD74/CIITA/TRIM22/TPCN2	7
5	GO:0043380	regulation of memory T cell differentiation	3/120	12/18722	5.41627e-05	0.000598167	0.000433301	HLA-DRA/HLA-DRB1/FGL2	3
5	GO:0050871	positive regulation of B cell activation	7/120	152/18722	5.59627e-05	0.000610386	0.000442153	SASH3/PTPRC/CD27/IGLL5/CD38/IGLL1/CD74	7
5	GO:0030888	regulation of B cell proliferation	5/120	64/18722	5.60797e-05	0.000610386	0.000442153	SASH3/PTPRC/CD38/CD74/IKZF3	5
5	GO:0048247	lymphocyte chemotaxis	5/120	64/18722	5.60797e-05	0.000610386	0.000442153	CCL4/CXCL10/PTK2B/KLRK1/CCL5	5
5	GO:0002335	mature B cell differentiation	4/120	33/18722	5.68867e-05	0.000610386	0.000442153	IRF8/CD19/ITM2A/PTK2B	4
5	GO:0032633	interleukin-4 production	4/120	33/18722	5.68867e-05	0.000610386	0.000442153	SASH3/HLA-DRB1/FCER1G/HAVCR2	4
5	GO:0032673	regulation of interleukin-4 production	4/120	33/18722	5.68867e-05	0.000610386	0.000442153	SASH3/HLA-DRB1/FCER1G/HAVCR2	4
5	GO:0045453	bone resorption	5/120	65/18722	6.04439e-05	0.000641496	0.000464688	RAC2/CD38/TNFAIP3/PTK2B/TCIRG1	5
5	GO:0008360	regulation of cell shape	7/120	154/18722	6.07951e-05	0.000641496	0.000464688	ITGB2/RHOH/CORO1A/FGD3/RAC2/PTK2B/CDC42SE2	7
5	GO:0071222	cellular response to lipopolysaccharide	8/120	209/18722	6.08144e-05	0.000641496	0.000464688	IRF8/CXCL10/TNFAIP3/TNFRSF1B/CD14/HAVCR2/CCL5/ZFP36	8
5	GO:0010959	regulation of metal ion transport	11/120	406/18722	6.09195e-05	0.000641496	0.000464688	CORO1A/CXCR4/PTPN6/CCL4/CD4/CD19/CXCL10/PTK2B/IL16/CCL5/B2M	11
5	GO:0042116	macrophage activation	6/120	106/18722	6.18817e-05	0.000648612	0.000469842	ITGB2/PTPRC/C1QA/CST7/CD74/HAVCR2	6
5	GO:0002824	positive regulation of adaptive immune response based on somatic recombination of immune receptors built from immunoglobulin superfamily domains	6/120	107/18722	6.52179e-05	0.00068043	0.000492891	SASH3/PTPRC/CD4/HLA-DRA/HLA-DRB1/B2M	6
5	GO:0046631	alpha-beta T cell activation	7/120	156/18722	6.59639e-05	0.000685056	0.000496242	SASH3/PRDM1/DOCK2/PTPRC/HLA-DRA/HLA-DRB1/TCIRG1	7
5	GO:0051250	negative regulation of lymphocyte activation	7/120	157/18722	6.86798e-05	0.000710005	0.000514315	LAPTM5/PTPN6/HLA-DRB1/CD74/TNFAIP3/FGL2/HAVCR2	7
5	GO:0043379	memory T cell differentiation	3/120	13/18722	7.00822e-05	0.000721209	0.000522431	HLA-DRA/HLA-DRB1/FGL2	3
5	GO:0016032	viral process	11/120	415/18722	7.41024e-05	0.000759131	0.0005499	CXCR4/CCL4/CD4/HLA-DRB1/CD74/CIITA/TRIM22/CCL5/TPCN2/ZFP36/ST6GAL1	11
5	GO:0007163	establishment or maintenance of cell polarity	8/120	218/18722	8.16982e-05	0.000829438	0.00060083	RHOH/RAC2/DOCK2/CCL4/CCR7/PTK2B/TCIRG1/ACTB	8
5	GO:0045088	regulation of innate immune response	8/120	218/18722	8.16982e-05	0.000829438	0.00060083	PTPN6/TNFAIP3/KLRK1/GBP5/HAVCR2/CCL5/NLRC5/SERPING1	8
5	GO:0032102	negative regulation of response to external stimulus	11/120	420/18722	8.2432e-05	0.000833152	0.00060352	PTPRC/HLA-DRB1/CST7/TNFAIP3/TNFRSF1B/KLRK1/FGL2/HAVCR2/NLRC5/SERPING1/ZFP36	11
5	GO:0002821	positive regulation of adaptive immune response	6/120	112/18722	8.41201e-05	0.000846435	0.000613142	SASH3/PTPRC/CD4/HLA-DRA/HLA-DRB1/B2M	6
5	GO:0042060	wound healing	11/120	422/18722	8.59817e-05	0.000861339	0.000623938	LCK/CXCR4/PTPN6/PLEK/FERMT3/TNFAIP3/DGKA/FCER1G/SERPING1/ACTB/ENTPD1	11
5	GO:0002708	positive regulation of lymphocyte mediated immunity	6/120	113/18722	8.83768e-05	0.000881432	0.000638493	SASH3/PTPRC/HLA-DRA/HLA-DRB1/KLRK1/B2M	6
5	GO:0090715	immunological memory formation process	3/120	14/18722	8.87785e-05	0.000881555	0.000638582	HLA-DRA/HLA-DRB1/FGL2	3
5	GO:0071219	cellular response to molecule of bacterial origin	8/120	221/18722	8.98594e-05	0.000886082	0.000641862	IRF8/CXCL10/TNFAIP3/TNFRSF1B/CD14/HAVCR2/CCL5/ZFP36	8
5	GO:0043368	positive T cell selection	4/120	37/18722	9.00172e-05	0.000886082	0.000641862	CD3D/DOCK2/PTPRC/CD74	4
5	GO:0043550	regulation of lipid kinase activity	5/120	71/18722	9.2406e-05	0.000905659	0.000656042	CCR7/CD19/PTK2B/PIK3IP1/PIP4K2A	5
5	GO:0033627	cell adhesion mediated by integrin	5/120	72/18722	9.87971e-05	0.000959986	0.000695396	ITGB2/PTPN6/FERMT3/ITGA4/CCL5	5
5	GO:0043903	regulation of biological process involved in symbiotic interaction	5/120	72/18722	9.87971e-05	0.000959986	0.000695396	CD4/HLA-DRB1/CD74/CIITA/TRIM22	5
5	GO:0050848	regulation of calcium-mediated signaling	5/120	73/18722	0.000105522	0.00101804	0.000737452	CCL4/PLEK/CD4/PTK2B/GBP1	5
5	GO:0044403	biological process involved in symbiotic interaction	9/120	290/18722	0.000105672	0.00101804	0.000737452	CXCR4/CCL4/CD4/HLA-DRB1/CD74/CIITA/TRIM22/CCL5/TPCN2	9
5	GO:0001914	regulation of T cell mediated cytotoxicity	4/120	39/18722	0.000111003	0.00106038	0.000768121	PTPRC/HLA-DRA/HLA-DRB1/B2M	4
5	GO:0002347	response to tumor cell	4/120	39/18722	0.000111003	0.00106038	0.000768121	LAPTM5/HLA-DRB1/PRF1/HAVCR2	4
5	GO:0050868	negative regulation of T cell activation	6/120	122/18722	0.000134932	0.0012673	0.000918009	LAPTM5/PTPN6/HLA-DRB1/CD74/FGL2/HAVCR2	6
5	GO:0033631	cell-cell adhesion mediated by integrin	3/120	16/18722	0.000135309	0.0012673	0.000918009	FERMT3/ITGA4/CCL5	3
5	GO:0032735	positive regulation of interleukin-12 production	4/120	41/18722	0.000135326	0.0012673	0.000918009	LAPTM5/IRF8/CCR7/IL16	4
5	GO:1902622	regulation of neutrophil migration	4/120	41/18722	0.000135326	0.0012673	0.000918009	RHOH/RAC2/CCR7/CD74	4
5	GO:0052126	movement in host environment	7/120	175/18722	0.000135462	0.0012673	0.000918009	CXCR4/CD4/HLA-DRB1/CD74/CIITA/TRIM22/TPCN2	7
5	GO:0007162	negative regulation of cell adhesion	9/120	303/18722	0.000147102	0.00137053	0.00099279	LAPTM5/PTPN6/PTPRC/ARHGDIB/HLA-DRB1/CD74/FGL2/HAVCR2/GBP1	9
5	GO:0030890	positive regulation of B cell proliferation	4/120	42/18722	0.000148834	0.00138099	0.00100036	SASH3/PTPRC/CD38/CD74	4
5	GO:0018108	peptidyl-tyrosine phosphorylation	10/120	375/18722	0.000151626	0.00140115	0.00101497	ITGB2/HCLS1/LCK/PTPN6/PTPRC/CD4/CD74/PTK2B/CCL5/TTN	10
5	GO:0051279	regulation of release of sequestered calcium ion into cytosol	5/120	79/18722	0.000153567	0.00141331	0.00102378	CORO1A/PTPN6/CD19/CXCL10/PTK2B	5
5	GO:0018212	peptidyl-tyrosine modification	10/120	378/18722	0.000161745	0.00148255	0.00107393	ITGB2/HCLS1/LCK/PTPN6/PTPRC/CD4/CD74/PTK2B/CCL5/TTN	10
5	GO:0090713	immunological memory process	3/120	17/18722	0.000163536	0.00149293	0.00108145	HLA-DRA/HLA-DRB1/FGL2	3
5	GO:0050878	regulation of body fluid levels	10/120	379/18722	0.000165242	0.00150244	0.00108834	LCK/PTPN6/PLEK/FERMT3/DGKA/FCER1G/SERPING1/ACTB/ENTPD1/CCND1	10
5	GO:0022604	regulation of cell morphogenesis	9/120	309/18722	0.000170371	0.00154288	0.00111763	ITGB2/RHOH/CORO1A/FGD3/CXCR4/RAC2/PTK2B/CDC42SE2/GBP1	9
5	GO:2000106	regulation of leukocyte apoptotic process	5/120	81/18722	0.000172812	0.00155875	0.00112913	HCLS1/CD27/CCR7/CD74/CCL5	5
5	GO:0031295	T cell costimulation	4/120	44/18722	0.000178735	0.00160578	0.0011632	LCK/PTPN6/CCR7/KLRK1	4
5	GO:0002312	B cell activation involved in immune response	5/120	82/18722	0.000183099	0.00163213	0.00118229	PTPRC/IRF8/CD19/ITM2A/PTK2B	5
5	GO:0070588	calcium ion transmembrane transport	9/120	312/18722	0.00018311	0.00163213	0.00118229	CORO1A/LCK/PTPN6/PTPRC/CCR7/CD19/CXCL10/PTK2B/TPCN2	9
5	GO:0071216	cellular response to biotic stimulus	8/120	246/18722	0.00018796	0.00166879	0.00120884	IRF8/CXCL10/TNFAIP3/TNFRSF1B/CD14/HAVCR2/CCL5/ZFP36	8
5	GO:0050727	regulation of inflammatory response	10/120	386/18722	0.000191553	0.00169405	0.00122714	PTPRC/CCR7/TMSB4X/HLA-DRB1/CST7/TNFAIP3/TNFRSF1B/IL16/CCL5/ZFP36	10
5	GO:0002920	regulation of humoral immune response	4/120	45/18722	0.000195207	0.00170741	0.00123682	PTPN6/PTPRC/CCR7/SERPING1	4
5	GO:0002544	chronic inflammatory response	3/120	18/18722	0.000195327	0.00170741	0.00123682	TNFAIP3/VCAM1/CCL5	3
5	GO:0150079	negative regulation of neuroinflammatory response	3/120	18/18722	0.000195327	0.00170741	0.00123682	PTPRC/CST7/TNFRSF1B	3
5	GO:0043122	regulation of I-kappaB kinase/NF-kappaB signaling	8/120	249/18722	0.000204119	0.00177741	0.00128752	RHOH/CCR7/CD4/HLA-DRB1/CD74/TNFAIP3/TRIM22/SLC44A2	8
5	GO:0031294	lymphocyte costimulation	4/120	46/18722	0.000212745	0.00184542	0.00133679	LCK/PTPN6/CCR7/KLRK1	4
5	GO:0140131	positive regulation of lymphocyte chemotaxis	3/120	19/18722	0.000230868	0.0019919	0.00144289	CCL4/PTK2B/CCL5	3
5	GO:0001774	microglial cell activation	4/120	47/18722	0.000231391	0.0019919	0.00144289	ITGB2/PTPRC/C1QA/CST7	4
5	GO:0043410	positive regulation of MAPK cascade	11/120	480/18722	0.000263935	0.00226344	0.00163959	LAPTM5/PTPRC/CD27/CCL4/CCR7/CD4/HLA-DRB1/CD74/PTK2B/HAVCR2/CCL5	11
5	GO:0002577	regulation of antigen processing and presentation	3/120	20/18722	0.000270342	0.00230964	0.00167306	CCR7/CD74/FGL2	3
5	GO:0034109	homotypic cell-cell adhesion	5/120	90/18722	0.000283159	0.00240102	0.00173926	PTPN6/PLEK/FERMT3/CCL5/ACTB	5
5	GO:0046849	bone remodeling	5/120	90/18722	0.000283159	0.00240102	0.00173926	RAC2/CD38/TNFAIP3/PTK2B/TCIRG1	5
5	GO:0001961	positive regulation of cytokine-mediated signaling pathway	4/120	50/18722	0.000294377	0.00248682	0.00180141	CXCR4/LAPTM5/CD74/NLRC5	4
5	GO:1903038	negative regulation of leukocyte cell-cell adhesion	6/120	141/18722	0.000296392	0.00249454	0.001807	LAPTM5/PTPN6/HLA-DRB1/CD74/FGL2/HAVCR2	6
5	GO:0002275	myeloid cell activation involved in immune response	5/120	91/18722	0.000298102	0.00249964	0.00181069	ITGB2/RAC2/DOCK2/FCER1G/HAVCR2	5
5	GO:0050730	regulation of peptidyl-tyrosine phosphorylation	8/120	264/18722	0.000303003	0.00253136	0.00183367	ITGB2/HCLS1/PTPN6/PTPRC/CD4/CD74/PTK2B/CCL5	8
5	GO:0045655	regulation of monocyte differentiation	3/120	21/18722	0.000313927	0.00261298	0.00189279	CD4/HLA-DRB1/CD74	3
5	GO:0071622	regulation of granulocyte chemotaxis	4/120	51/18722	0.000317859	0.00263602	0.00190948	RAC2/CCR7/CD74/CCL5	4
5	GO:0051701	biological process involved in interaction with host	7/120	203/18722	0.000336129	0.00277736	0.00201187	CXCR4/CD4/HLA-DRB1/CD74/CIITA/TRIM22/TPCN2	7
5	GO:0050860	negative regulation of T cell receptor signaling pathway	3/120	22/18722	0.000361799	0.00297859	0.00215764	LAPTM5/PTPN6/GBP1	3
5	GO:0002718	regulation of cytokine production involved in immune response	5/120	96/18722	0.000381983	0.00313337	0.00226975	SASH3/LAPTM5/CD74/TNFRSF1B/B2M	5
5	GO:1903900	regulation of viral life cycle	6/120	148/18722	0.000384246	0.00314055	0.00227496	CD4/HLA-DRB1/CD74/CIITA/TRIM22/CCL5	6
5	GO:0006968	cellular defense response	4/120	54/18722	0.000396348	0.00322782	0.00233817	LSP1/PRF1/PTK2B/TCIRG1	4
5	GO:0045637	regulation of myeloid cell differentiation	7/120	210/18722	0.000412236	0.00334517	0.00242318	HCLS1/CD4/HLA-DRB1/CD74/PTK2B/B2M/ZFP36	7
5	GO:0002367	cytokine production involved in immune response	5/120	98/18722	0.000420104	0.00339684	0.00246061	SASH3/LAPTM5/CD74/TNFRSF1B/B2M	5
5	GO:0042742	defense response to bacterium	9/120	350/18722	0.000426155	0.00342805	0.00248322	IRF8/CD4/IGLL5/IGLL1/FCER1G/HAVCR2/GBP4/LYZ/GBP2	9
5	GO:0043254	regulation of protein-containing complex assembly	10/120	427/18722	0.000426993	0.00342805	0.00248322	CORO1A/HCLS1/LCP1/TMC8/CCR7/PLEK/TMSB4X/TCL1A/PTK2B/GBP5	10
5	GO:0033209	tumor necrosis factor-mediated signaling pathway	5/120	99/18722	0.000440208	0.00352166	0.00255103	LAPTM5/TMSB4X/TNFAIP3/PTK2B/TNFRSF1B	5
5	GO:0007249	I-kappaB kinase/NF-kappaB signaling	8/120	281/18722	0.000459226	0.00366087	0.00265187	RHOH/CCR7/CD4/HLA-DRB1/CD74/TNFAIP3/TRIM22/SLC44A2	8
5	GO:0090023	positive regulation of neutrophil chemotaxis	3/120	24/18722	0.000471083	0.00374222	0.00271079	RAC2/CCR7/CD74	3
5	GO:0060760	positive regulation of response to cytokine stimulus	4/120	57/18722	0.000487791	0.00384794	0.00278738	CXCR4/LAPTM5/CD74/NLRC5	4
5	GO:0061756	leukocyte adhesion to vascular endothelial cell	4/120	57/18722	0.000487791	0.00384794	0.00278738	ITGB2/SELL/ITGA4/VCAM1	4
5	GO:0032956	regulation of actin cytoskeleton organization	9/120	357/18722	0.000491673	0.0038651	0.00279981	RHOH/CORO1A/HCLS1/RAC2/ARHGDIB/CCR7/PLEK/TMSB4X/PTK2B	9
5	GO:0010522	regulation of calcium ion transport into cytosol	5/120	102/18722	0.000504888	0.00394161	0.00285523	CORO1A/PTPN6/CD19/CXCL10/PTK2B	5
5	GO:0032677	regulation of interleukin-8 production	5/120	102/18722	0.000504888	0.00394161	0.00285523	CD2/PTPRC/TMSB4X/CD74/CD14	5
5	GO:0002763	positive regulation of myeloid leukocyte differentiation	4/120	58/18722	0.00052135	0.00405614	0.00293819	HCLS1/CD4/HLA-DRB1/CD74	4
5	GO:0032637	interleukin-8 production	5/120	103/18722	0.00052796	0.0040754	0.00295215	CD2/PTPRC/TMSB4X/CD74/CD14	5
5	GO:0032760	positive regulation of tumor necrosis factor production	5/120	103/18722	0.00052796	0.0040754	0.00295215	SASH3/CD2/PTPRC/CD14/HAVCR2	5
5	GO:0031579	membrane raft organization	3/120	25/18722	0.000532827	0.0040754	0.00295215	CD2/DOCK2/PTPRC	3
5	GO:0032753	positive regulation of interleukin-4 production	3/120	25/18722	0.000532827	0.0040754	0.00295215	SASH3/FCER1G/HAVCR2	3
5	GO:0042832	defense response to protozoan	3/120	25/18722	0.000532827	0.0040754	0.00295215	IRF8/GBP4/GBP2	3
5	GO:0007015	actin filament organization	10/120	441/18722	0.000548915	0.00418432	0.00303105	RHOH/CORO1A/HCLS1/LCP1/RAC2/CCR7/PLEK/TMSB4X/PTK2B/TTN	10
5	GO:0046634	regulation of alpha-beta T cell activation	5/120	104/18722	0.000551815	0.00419231	0.00303683	SASH3/PRDM1/PTPRC/HLA-DRA/HLA-DRB1	5
5	GO:0031589	cell-substrate adhesion	9/120	363/18722	0.00055423	0.00419657	0.00303992	ITGB2/CORO1A/RAC2/CCR7/FERMT3/ITGA4/PTK2B/VCAM1/GBP1	9
5	GO:0043551	regulation of phosphatidylinositol 3-kinase activity	4/120	59/18722	0.000556519	0.00419986	0.0030423	CCR7/CD19/PTK2B/PIK3IP1	4
5	GO:0001562	response to protozoan	3/120	26/18722	0.000599519	0.00447958	0.00324492	IRF8/GBP4/GBP2	3
5	GO:0002407	dendritic cell chemotaxis	3/120	26/18722	0.000599519	0.00447958	0.00324492	CXCR4/CCR7/CCL5	3
5	GO:0002418	immune response to tumor cell	3/120	26/18722	0.000599519	0.00447958	0.00324492	HLA-DRB1/PRF1/HAVCR2	3
5	GO:0071887	leukocyte apoptotic process	5/120	106/18722	0.000601946	0.00448292	0.00324734	HCLS1/CD27/CCR7/CD74/CCL5	5
5	GO:0051100	negative regulation of binding	6/120	162/18722	0.000620217	0.00460082	0.00333275	GZMA/TMC8/TMSB4X/ITGA4/B2M/ACTB	6
5	GO:0008037	cell recognition	7/120	225/18722	0.000621842	0.00460082	0.00333275	CXCR4/DOCK2/CCR7/IGLL5/IGLL1/PRF1/HAVCR2	7
5	GO:0007229	integrin-mediated signaling pathway	5/120	107/18722	0.000628257	0.00461463	0.00334275	ITGB2/PLEK/FERMT3/ITGA4/PTK2B	5
5	GO:1903557	positive regulation of tumor necrosis factor superfamily cytokine production	5/120	107/18722	0.000628257	0.00461463	0.00334275	SASH3/CD2/PTPRC/CD14/HAVCR2	5
5	GO:0030865	cortical cytoskeleton organization	4/120	61/18722	0.000631862	0.00461463	0.00334275	RHOH/LCP1/RAC2/PLEK	4
5	GO:0043030	regulation of macrophage activation	4/120	61/18722	0.000631862	0.00461463	0.00334275	PTPRC/CST7/CD74/HAVCR2	4
5	GO:0002832	negative regulation of response to biotic stimulus	5/120	108/18722	0.00065542	0.004756	0.00344516	TNFAIP3/FGL2/HAVCR2/NLRC5/SERPING1	5
5	GO:0006958	complement activation, classical pathway	5/120	108/18722	0.00065542	0.004756	0.00344516	IGLL5/C1QA/IGLL1/SERPING1/C1QB	5
5	GO:0002700	regulation of production of molecular mediator of immune response	6/120	164/18722	0.000661491	0.00478471	0.00346596	SASH3/LAPTM5/PTPRC/CD74/TNFRSF1B/B2M	6
5	GO:0071624	positive regulation of granulocyte chemotaxis	3/120	27/18722	0.000671318	0.00480027	0.00347723	RAC2/CCR7/CD74	3
5	GO:0002260	lymphocyte homeostasis	4/120	62/18722	0.000672122	0.00480027	0.00347723	CORO1A/CD74/TNFAIP3/TCIRG1	4
5	GO:0032615	interleukin-12 production	4/120	62/18722	0.000672122	0.00480027	0.00347723	LAPTM5/IRF8/CCR7/IL16	4
5	GO:0032655	regulation of interleukin-12 production	4/120	62/18722	0.000672122	0.00480027	0.00347723	LAPTM5/IRF8/CCR7/IL16	4
5	GO:0002698	negative regulation of immune effector process	5/120	110/18722	0.000712375	0.00507175	0.00367388	PTPN6/PTPRC/FGL2/HAVCR2/SERPING1	5
5	GO:0002313	mature B cell differentiation involved in immune response	3/120	28/18722	0.000748375	0.00529259	0.00383386	IRF8/ITM2A/PTK2B	3
5	GO:1902624	positive regulation of neutrophil migration	3/120	28/18722	0.000748375	0.00529259	0.00383386	RAC2/CCR7/CD74	3
5	GO:0002833	positive regulation of response to biotic stimulus	6/120	168/18722	0.000750407	0.00529259	0.00383386	HLA-DRB1/KLRK1/GBP5/HAVCR2/CCL5/NLRC5	6
5	GO:1901222	regulation of NIK/NF-kappaB signaling	5/120	112/18722	0.000772954	0.00543469	0.00393679	LAPTM5/CD27/TMSB4X/CD14/HAVCR2	5
5	GO:0002720	positive regulation of cytokine production involved in immune response	4/120	65/18722	0.000803784	0.00561656	0.00406853	SASH3/LAPTM5/CD74/B2M	4
5	GO:0048524	positive regulation of viral process	4/120	65/18722	0.000803784	0.00561656	0.00406853	CD4/HLA-DRB1/CD74/CCL5	4
5	GO:0001773	myeloid dendritic cell activation	3/120	29/18722	0.00083084	0.00575236	0.0041669	CD2/DOCK2/HAVCR2	3
5	GO:1903902	positive regulation of viral life cycle	3/120	29/18722	0.00083084	0.00575236	0.0041669	CD4/HLA-DRB1/CD74	3
5	GO:2000406	positive regulation of T cell migration	3/120	29/18722	0.00083084	0.00575236	0.0041669	ITGA4/CXCL10/CCL5	3
5	GO:0031334	positive regulation of protein-containing complex assembly	7/120	237/18722	0.00084416	0.00582676	0.0042208	CORO1A/LCP1/CCR7/PLEK/TCL1A/PTK2B/GBP5	7
5	GO:0050766	positive regulation of phagocytosis	4/120	66/18722	0.000851443	0.00582788	0.00422161	IL2RG/DOCK2/PTPRC/FCER1G	4
5	GO:0050918	positive chemotaxis	4/120	66/18722	0.000851443	0.00582788	0.00422161	CORO1A/CXCL10/IL16/CCL5	4
5	GO:0033674	positive regulation of kinase activity	10/120	467/18722	0.000852045	0.00582788	0.00422161	PTPRC/CCR7/CD4/CD19/HLA-DRB1/TCL1A/CD74/PTK2B/CCL5/CCND1	10
5	GO:0046635	positive regulation of alpha-beta T cell activation	4/120	67/18722	0.000901061	0.00612613	0.00443766	SASH3/PTPRC/HLA-DRA/HLA-DRB1	4
5	GO:0070527	platelet aggregation	4/120	67/18722	0.000901061	0.00612613	0.00443766	PTPN6/PLEK/FERMT3/ACTB	4
5	GO:0045577	regulation of B cell differentiation	3/120	30/18722	0.000918859	0.00619136	0.00448491	PTPN6/CD27/IKZF3	3
5	GO:0050858	negative regulation of antigen receptor-mediated signaling pathway	3/120	30/18722	0.000918859	0.00619136	0.00448491	LAPTM5/PTPN6/GBP1	3
5	GO:0070229	negative regulation of lymphocyte apoptotic process	3/120	30/18722	0.000918859	0.00619136	0.00448491	CD27/CD74/CCL5	3
5	GO:0002702	positive regulation of production of molecular mediator of immune response	5/120	117/18722	0.000941204	0.00632311	0.00458034	SASH3/LAPTM5/PTPRC/CD74/B2M	5
5	GO:0009988	cell-cell recognition	4/120	68/18722	0.000952682	0.00634374	0.00459529	DOCK2/CCR7/PRF1/HAVCR2	4
5	GO:0042267	natural killer cell mediated cytotoxicity	4/120	68/18722	0.000952682	0.00634374	0.00459529	CORO1A/PTPN6/KLRK1/HAVCR2	4
5	GO:0046637	regulation of alpha-beta T cell differentiation	4/120	68/18722	0.000952682	0.00634374	0.00459529	SASH3/PRDM1/HLA-DRA/HLA-DRB1	4
5	GO:0050728	negative regulation of inflammatory response	6/120	176/18722	0.000955773	0.00634566	0.00459668	PTPRC/HLA-DRB1/CST7/TNFAIP3/TNFRSF1B/ZFP36	6
5	GO:1901224	positive regulation of NIK/NF-kappaB signaling	4/120	69/18722	0.00100635	0.00664918	0.00481655	LAPTM5/CD27/CD14/HAVCR2	4
5	GO:0019058	viral life cycle	8/120	317/18722	0.00100736	0.00664918	0.00481655	CXCR4/CD4/HLA-DRB1/CD74/CIITA/TRIM22/CCL5/TPCN2	8
5	GO:0032970	regulation of actin filament-based process	9/120	396/18722	0.00102612	0.00675333	0.00489199	RHOH/CORO1A/HCLS1/RAC2/ARHGDIB/CCR7/PLEK/TMSB4X/PTK2B	9
5	GO:0010039	response to iron ion	3/120	32/18722	0.00111213	0.00723521	0.00524106	C1QA/B2M/CCND1	3
5	GO:0019835	cytolysis	3/120	32/18722	0.00111213	0.00723521	0.00524106	GZMA/PRF1/LYZ	3
5	GO:0043372	positive regulation of CD4-positive, alpha-beta T cell differentiation	3/120	32/18722	0.00111213	0.00723521	0.00524106	SASH3/HLA-DRA/HLA-DRB1	3
5	GO:0090022	regulation of neutrophil chemotaxis	3/120	32/18722	0.00111213	0.00723521	0.00524106	RAC2/CCR7/CD74	3
5	GO:0002228	natural killer cell mediated immunity	4/120	71/18722	0.00112	0.00724481	0.005248	CORO1A/PTPN6/KLRK1/HAVCR2	4
5	GO:0045824	negative regulation of innate immune response	4/120	71/18722	0.00112	0.00724481	0.005248	TNFAIP3/HAVCR2/NLRC5/SERPING1	4
5	GO:0036336	dendritic cell migration	3/120	33/18722	0.00121765	0.00780952	0.00565707	CXCR4/CCR7/CCL5	3
5	GO:0043552	positive regulation of phosphatidylinositol 3-kinase activity	3/120	33/18722	0.00121765	0.00780952	0.00565707	CCR7/CD19/PTK2B	3
5	GO:0050901	leukocyte tethering or rolling	3/120	33/18722	0.00121765	0.00780952	0.00565707	SELL/ITGA4/VCAM1	3
5	GO:0043123	positive regulation of I-kappaB kinase/NF-kappaB signaling	6/120	186/18722	0.00127043	0.00812502	0.00588561	CCR7/CD4/HLA-DRB1/CD74/TRIM22/SLC44A2	6
5	GO:0008064	regulation of actin polymerization or depolymerization	6/120	187/18722	0.00130578	0.0083276	0.00603236	CORO1A/HCLS1/CCR7/PLEK/TMSB4X/PTK2B	6
5	GO:0032743	positive regulation of interleukin-2 production	3/120	34/18722	0.00132928	0.00845362	0.00612364	SASH3/PTPRC/CD4	3
5	GO:0030832	regulation of actin filament length	6/120	188/18722	0.00134189	0.00850989	0.00616441	CORO1A/HCLS1/CCR7/PLEK/TMSB4X/PTK2B	6
5	GO:0006911	phagocytosis, engulfment	5/120	127/18722	0.00135759	0.00858543	0.00621913	ITGB2/RHOH/RAC2/IGLL5/IGLL1	5
5	GO:0002292	T cell differentiation involved in immune response	4/120	75/18722	0.00137379	0.00866368	0.00627581	HLA-DRA/HLA-DRB1/FGL2/FCER1G	4
5	GO:0032612	interleukin-1 production	5/120	128/18722	0.00140564	0.00881545	0.00638575	CCR7/TNFAIP3/GBP5/HAVCR2/IL16	5
5	GO:0032652	regulation of interleukin-1 production	5/120	128/18722	0.00140564	0.00881545	0.00638575	CCR7/TNFAIP3/GBP5/HAVCR2/IL16	5
5	GO:0006956	complement activation	5/120	130/18722	0.0015055	0.0094156	0.00682049	IGLL5/C1QA/IGLL1/SERPING1/C1QB	5
5	GO:0007565	female pregnancy	6/120	193/18722	0.00153398	0.009541	0.00691133	PRDM1/ARHGDIB/CD38/UCP2/SLC38A1/HAVCR2	6
5	GO:0050731	positive regulation of peptidyl-tyrosine phosphorylation	6/120	193/18722	0.00153398	0.009541	0.00691133	HCLS1/PTPRC/CD4/CD74/PTK2B/CCL5	6
5	GO:0045089	positive regulation of innate immune response	5/120	131/18722	0.00155734	0.00965977	0.00699736	KLRK1/GBP5/HAVCR2/CCL5/NLRC5	5
5	GO:0030224	monocyte differentiation	3/120	36/18722	0.00157137	0.00968457	0.00701532	CD4/HLA-DRB1/CD74	3
5	GO:0042119	neutrophil activation	3/120	36/18722	0.00157137	0.00968457	0.00701532	ITGB2/FCER1G/CCL5	3
5	GO:0015833	peptide transport	7/120	264/18722	0.00157417	0.00968457	0.00701532	CD38/HLA-DRB1/UCP2/CD74/CCL5/TCIRG1/TAP1	7
5	GO:0022408	negative regulation of cell-cell adhesion	6/120	196/18722	0.00165888	0.0101781	0.00737281	LAPTM5/PTPN6/HLA-DRB1/CD74/FGL2/HAVCR2	6
5	GO:0002369	T cell cytokine production	3/120	37/18722	0.00170207	0.0103589	0.00750376	SASH3/TNFRSF1B/B2M	3
5	GO:0002724	regulation of T cell cytokine production	3/120	37/18722	0.00170207	0.0103589	0.00750376	SASH3/TNFRSF1B/B2M	3
5	GO:0090218	positive regulation of lipid kinase activity	3/120	37/18722	0.00170207	0.0103589	0.00750376	CCR7/CD19/PTK2B	3
5	GO:0050708	regulation of protein secretion	7/120	268/18722	0.00171478	0.0104082	0.00753954	CD38/HLA-DRB1/UCP2/CCL5/TCIRG1/IDH2/TTN	7
5	GO:0099024	plasma membrane invagination	5/120	136/18722	0.00183647	0.0110923	0.00803504	ITGB2/RHOH/RAC2/IGLL5/IGLL1	5
5	GO:0002791	regulation of peptide secretion	6/120	200/18722	0.00183728	0.0110923	0.00803504	CD38/HLA-DRB1/UCP2/CD74/CCL5/TCIRG1	6
5	GO:0045471	response to ethanol	5/120	137/18722	0.00189642	0.0114189	0.00827161	CD27/PTK2B/CD14/VCAM1/CCND1	5
5	GO:0090087	regulation of peptide transport	6/120	202/18722	0.00193176	0.0116008	0.00840341	CD38/HLA-DRB1/UCP2/CD74/CCL5/TCIRG1	6
5	GO:2000249	regulation of actin cytoskeleton reorganization	3/120	39/18722	0.00198342	0.0118482	0.00858259	HCLS1/ARHGDIB/PTK2B	3
5	GO:2000516	positive regulation of CD4-positive, alpha-beta T cell activation	3/120	39/18722	0.00198342	0.0118482	0.00858259	SASH3/HLA-DRA/HLA-DRB1	3
5	GO:0031349	positive regulation of defense response	7/120	278/18722	0.00210925	0.0125667	0.00910308	CCR7/KLRK1/GBP5/HAVCR2/IL16/CCL5/NLRC5	7
5	GO:1904062	regulation of cation transmembrane transport	8/120	357/18722	0.00213173	0.0126493	0.00916289	CORO1A/PTPN6/CD19/TMSB4X/CXCL10/PTK2B/CTSS/TCIRG1	8
5	GO:0150077	regulation of neuroinflammatory response	3/120	40/18722	0.00213428	0.0126493	0.00916289	PTPRC/CST7/TNFRSF1B	3
5	GO:0002357	defense response to tumor cell	2/120	11/18722	0.00215766	0.0126553	0.00916724	LAPTM5/PRF1	2
5	GO:0033632	regulation of cell-cell adhesion mediated by integrin	2/120	11/18722	0.00215766	0.0126553	0.00916724	FERMT3/CCL5	2
5	GO:0090219	negative regulation of lipid kinase activity	2/120	11/18722	0.00215766	0.0126553	0.00916724	PIK3IP1/PIP4K2A	2
5	GO:0098883	synapse pruning	2/120	11/18722	0.00215766	0.0126553	0.00916724	C1QA/C1QB	2
5	GO:0009306	protein secretion	8/120	359/18722	0.00220676	0.0129098	0.00935164	PLEK/CD38/HLA-DRB1/UCP2/CCL5/TCIRG1/IDH2/TTN	8
5	GO:0002573	myeloid leukocyte differentiation	6/120	208/18722	0.00223738	0.0130552	0.00945695	HCLS1/CCR7/CD4/HLA-DRB1/CD74/TCIRG1	6
5	GO:0035592	establishment of protein localization to extracellular region	8/120	360/18722	0.00224504	0.0130663	0.00946497	PLEK/CD38/HLA-DRB1/UCP2/CCL5/TCIRG1/IDH2/TTN	8
5	GO:0038061	NIK/NF-kappaB signaling	5/120	143/18722	0.00228665	0.0132404	0.00959108	LAPTM5/CD27/TMSB4X/CD14/HAVCR2	5
5	GO:0070555	response to interleukin-1	5/120	143/18722	0.00228665	0.0132404	0.00959108	CCL4/CD38/CCL5/GBP1/GBP2	5
5	GO:0010324	membrane invagination	5/120	144/18722	0.00235697	0.0136127	0.00986079	ITGB2/RHOH/RAC2/IGLL5/IGLL1	5
5	GO:0001776	leukocyte homeostasis	4/120	87/18722	0.00237209	0.0136305	0.00987366	CORO1A/CD74/TNFAIP3/TCIRG1	4
5	GO:0051262	protein tetramerization	4/120	87/18722	0.00237209	0.0136305	0.00987366	MS4A1/HLA-DRB1/GBP5/B2M	4
5	GO:0032689	negative regulation of interferon-gamma production	3/120	42/18722	0.00245696	0.0140469	0.0101753	LAPTM5/HLA-DRB1/HAVCR2	3
5	GO:2000404	regulation of T cell migration	3/120	42/18722	0.00245696	0.0140469	0.0101753	ITGA4/CXCL10/CCL5	3
5	GO:0071692	protein localization to extracellular region	8/120	368/18722	0.0025705	0.014659	0.0106187	PLEK/CD38/HLA-DRB1/UCP2/CCL5/TCIRG1/IDH2/TTN	8
5	GO:0060907	positive regulation of macrophage cytokine production	2/120	12/18722	0.00257835	0.0146668	0.0106244	LAPTM5/CD74	2
5	GO:0036230	granulocyte activation	3/120	43/18722	0.00262899	0.0149174	0.0108059	ITGB2/FCER1G/CCL5	3
5	GO:0070664	negative regulation of leukocyte proliferation	4/120	90/18722	0.0026833	0.0151875	0.0110015	PTPN6/HLA-DRB1/TNFAIP3/HAVCR2	4
5	GO:0008154	actin polymerization or depolymerization	6/120	217/18722	0.00276251	0.0155968	0.0112981	CORO1A/HCLS1/CCR7/PLEK/TMSB4X/PTK2B	6
5	GO:0010038	response to metal ion	8/120	373/18722	0.00279199	0.015724	0.0113902	C1QA/PTK2B/CD14/VCAM1/B2M/TCIRG1/TTN/CCND1	8
5	GO:0046427	positive regulation of receptor signaling pathway via JAK-STAT	3/120	44/18722	0.00280827	0.0157374	0.0113999	IL10RA/PTK2B/CCL5	3
5	GO:0150076	neuroinflammatory response	3/120	44/18722	0.00280827	0.0157374	0.0113999	PTPRC/CST7/TNFRSF1B	3
5	GO:0044706	multi-multicellular organism process	6/120	220/18722	0.00295659	0.0165277	0.0119724	PRDM1/ARHGDIB/CD38/UCP2/SLC38A1/HAVCR2	6
5	GO:0032088	negative regulation of NF-kappaB transcription factor activity	4/120	93/18722	0.00302143	0.0168485	0.0122048	TMSB4X/TNFAIP3/HAVCR2/NLRC5	4
5	GO:0001768	establishment of T cell polarity	2/120	13/18722	0.0030344	0.0168793	0.0122271	DOCK2/CCR7	2
5	GO:0019080	viral gene expression	4/120	94/18722	0.00314031	0.017383	0.012592	CCL4/CCL5/ZFP36/ST6GAL1	4
5	GO:0032091	negative regulation of protein binding	4/120	94/18722	0.00314031	0.017383	0.012592	TMC8/ITGA4/B2M/ACTB	4
5	GO:0050764	regulation of phagocytosis	4/120	95/18722	0.00326235	0.0180145	0.0130494	IL2RG/DOCK2/PTPRC/FCER1G	4
5	GO:0042886	amide transport	7/120	301/18722	0.00328235	0.0180809	0.0130975	CD38/HLA-DRB1/UCP2/CD74/CCL5/TCIRG1/TAP1	7
5	GO:0051056	regulation of small GTPase mediated signal transduction	7/120	302/18722	0.00334276	0.0183689	0.0133061	TAGAP/FGD3/DOCK2/ARHGDIB/ARHGAP30/ARHGEF1/CDC42SE2	7
5	GO:0001767	establishment of lymphocyte polarity	2/120	14/18722	0.00352534	0.0192322	0.0139315	DOCK2/CCR7	2
5	GO:0043922	negative regulation by host of viral transcription	2/120	14/18722	0.00352534	0.0192322	0.0139315	CCL4/CCL5	2
5	GO:0061043	regulation of vascular wound healing	2/120	14/18722	0.00352534	0.0192322	0.0139315	CXCR4/TNFAIP3	2
5	GO:0033628	regulation of cell adhesion mediated by integrin	3/120	48/18722	0.00359998	0.0195922	0.0141922	PTPN6/FERMT3/CCL5	3
5	GO:1903169	regulation of calcium ion transmembrane transport	5/120	159/18722	0.00361039	0.0196017	0.0141991	CORO1A/PTPN6/CD19/CXCL10/PTK2B	5
5	GO:0030225	macrophage differentiation	3/120	49/18722	0.00381701	0.0206246	0.0149401	HCLS1/CD4/HLA-DRB1	3
5	GO:1904894	positive regulation of receptor signaling pathway via STAT	3/120	49/18722	0.00381701	0.0206246	0.0149401	IL10RA/PTK2B/CCL5	3
5	GO:0007160	cell-matrix adhesion	6/120	233/18722	0.00391764	0.021118	0.0152975	ITGB2/CCR7/FERMT3/ITGA4/PTK2B/VCAM1	6
5	GO:0019083	viral transcription	3/120	50/18722	0.00404186	0.0215784	0.015631	CCL4/CCL5/ZFP36	3
5	GO:0046638	positive regulation of alpha-beta T cell differentiation	3/120	50/18722	0.00404186	0.0215784	0.015631	SASH3/HLA-DRA/HLA-DRB1	3
5	GO:0042976	activation of Janus kinase activity	2/120	15/18722	0.00405071	0.0215784	0.015631	PTK2B/CCL5	2
5	GO:0098760	response to interleukin-7	2/120	15/18722	0.00405071	0.0215784	0.015631	IL2RG/LSP1	2
5	GO:0098761	cellular response to interleukin-7	2/120	15/18722	0.00405071	0.0215784	0.015631	IL2RG/LSP1	2
5	GO:0050830	defense response to Gram-positive bacterium	4/120	101/18722	0.00406306	0.0215934	0.0156418	HAVCR2/GBP4/LYZ/GBP2	4
5	GO:0035710	CD4-positive, alpha-beta T cell activation	4/120	102/18722	0.00420829	0.0222472	0.0161155	SASH3/HLA-DRA/HLA-DRB1/TCIRG1	4
5	GO:0032635	interleukin-6 production	5/120	165/18722	0.0042254	0.0222472	0.0161155	PTPN6/CD74/TNFAIP3/HAVCR2/IL16	5
5	GO:0032675	regulation of interleukin-6 production	5/120	165/18722	0.0042254	0.0222472	0.0161155	PTPN6/CD74/TNFAIP3/HAVCR2/IL16	5
5	GO:0050796	regulation of insulin secretion	5/120	165/18722	0.0042254	0.0222472	0.0161155	CD38/HLA-DRB1/UCP2/CCL5/TCIRG1	5
5	GO:0014009	glial cell proliferation	3/120	51/18722	0.00427461	0.0224021	0.0162277	PRKCH/PTK2B/IDH2	3
5	GO:0043370	regulation of CD4-positive, alpha-beta T cell differentiation	3/120	51/18722	0.00427461	0.0224021	0.0162277	SASH3/HLA-DRA/HLA-DRB1	3
5	GO:0051259	protein complex oligomerization	6/120	238/18722	0.00434296	0.0226244	0.0163887	MS4A1/HLA-DRB1/PRF1/CD74/GBP5/B2M	6
5	GO:0014013	regulation of gliogenesis	4/120	103/18722	0.00435699	0.0226244	0.0163887	CXCR4/PRKCH/TNFRSF1B/IDH2	4
5	GO:0045639	positive regulation of myeloid cell differentiation	4/120	103/18722	0.00435699	0.0226244	0.0163887	HCLS1/CD4/HLA-DRB1/CD74	4
5	GO:0046425	regulation of receptor signaling pathway via JAK-STAT	4/120	103/18722	0.00435699	0.0226244	0.0163887	IL10RA/PTPRC/PTK2B/CCL5	4
5	GO:0034765	regulation of ion transmembrane transport	9/120	491/18722	0.00436955	0.0226377	0.0163983	CORO1A/PTPN6/CD19/TMSB4X/CXCL10/PTK2B/CTSS/TPCN2/TCIRG1	9
5	GO:0002921	negative regulation of humoral immune response	2/120	16/18722	0.00461005	0.0235602	0.0170666	PTPN6/SERPING1	2
5	GO:0010819	regulation of T cell chemotaxis	2/120	16/18722	0.00461005	0.0235602	0.0170666	CXCL10/CCL5	2
5	GO:0010919	regulation of inositol phosphate biosynthetic process	2/120	16/18722	0.00461005	0.0235602	0.0170666	PLEK/PTK2B	2
5	GO:0034138	toll-like receptor 3 signaling pathway	2/120	16/18722	0.00461005	0.0235602	0.0170666	TNFAIP3/HAVCR2	2
5	GO:0045779	negative regulation of bone resorption	2/120	16/18722	0.00461005	0.0235602	0.0170666	CD38/TNFAIP3	2
5	GO:0050862	positive regulation of T cell receptor signaling pathway	2/120	16/18722	0.00461005	0.0235602	0.0170666	LCK/CCR7	2
5	GO:0002790	peptide secretion	6/120	242/18722	0.00470707	0.0240018	0.0173865	CD38/HLA-DRB1/UCP2/CD74/CCL5/TCIRG1	6
5	GO:0002707	negative regulation of lymphocyte mediated immunity	3/120	53/18722	0.00476414	0.0242382	0.0175577	PTPN6/PTPRC/HAVCR2	3
5	GO:0007259	receptor signaling pathway via JAK-STAT	5/120	170/18722	0.00479232	0.0243269	0.017622	HCLS1/IL10RA/PTPRC/PTK2B/CCL5	5
5	GO:0035821	modulation of process of other organism	4/120	106/18722	0.00482428	0.0244344	0.0176998	CCL4/CD4/PRF1/CCL5	4
5	GO:0006898	receptor-mediated endocytosis	6/120	244/18722	0.00489734	0.0247491	0.0179278	ITGB2/ITGA4/CD14/FCER1G/B2M/TPCN2	6
5	GO:0030833	regulation of actin filament polymerization	5/120	171/18722	0.00491188	0.0247673	0.0179409	CORO1A/HCLS1/CCR7/TMSB4X/PTK2B	5
5	GO:0031532	actin cytoskeleton reorganization	4/120	107/18722	0.00498724	0.0250913	0.0181757	HCLS1/ARHGDIB/PLEK/PTK2B	4
5	GO:0001706	endoderm formation	3/120	54/18722	0.00502107	0.0250942	0.0181778	ITGB2/ITGA4/DUSP2	3
5	GO:0002823	negative regulation of adaptive immune response based on somatic recombination of immune receptors built from immunoglobulin superfamily domains	3/120	54/18722	0.00502107	0.0250942	0.0181778	PTPN6/PTPRC/HAVCR2	3
5	GO:0070228	regulation of lymphocyte apoptotic process	3/120	54/18722	0.00502107	0.0250942	0.0181778	CD27/CD74/CCL5	3
5	GO:0010934	macrophage cytokine production	2/120	17/18722	0.00520292	0.0257192	0.0186305	LAPTM5/CD74	2
5	GO:0010935	regulation of macrophage cytokine production	2/120	17/18722	0.00520292	0.0257192	0.0186305	LAPTM5/CD74	2
5	GO:0019885	antigen processing and presentation of endogenous peptide antigen via MHC class I	2/120	17/18722	0.00520292	0.0257192	0.0186305	B2M/TAP1	2
5	GO:0035855	megakaryocyte development	2/120	17/18722	0.00520292	0.0257192	0.0186305	PTPN6/PIP4K2A	2
5	GO:0045591	positive regulation of regulatory T cell differentiation	2/120	17/18722	0.00520292	0.0257192	0.0186305	HLA-DRA/HLA-DRB1	2
5	GO:0048771	tissue remodeling	5/120	175/18722	0.00541136	0.0266913	0.0193347	RAC2/CD38/TNFAIP3/PTK2B/TCIRG1	5
5	GO:0031529	ruffle organization	3/120	56/18722	0.00555962	0.027363	0.0198213	CCR7/PLEK/TCIRG1	3
5	GO:0014066	regulation of phosphatidylinositol 3-kinase signaling	4/120	111/18722	0.00567597	0.027875	0.0201922	HCLS1/PTPN6/PIK3IP1/CCL5	4
5	GO:0097305	response to alcohol	6/120	253/18722	0.00582431	0.0283188	0.0205136	CD27/CCR7/PTK2B/CD14/VCAM1/CCND1	6
5	GO:0002283	neutrophil activation involved in immune response	2/120	18/18722	0.00582887	0.0283188	0.0205136	ITGB2/FCER1G	2
5	GO:0002923	regulation of humoral immune response mediated by circulating immunoglobulin	2/120	18/18722	0.00582887	0.0283188	0.0205136	PTPN6/PTPRC	2
5	GO:0031643	positive regulation of myelination	2/120	18/18722	0.00582887	0.0283188	0.0205136	CST7/TNFRSF1B	2
5	GO:0046851	negative regulation of bone remodeling	2/120	18/18722	0.00582887	0.0283188	0.0205136	CD38/TNFAIP3	2
5	GO:0046632	alpha-beta T cell differentiation	4/120	112/18722	0.00585756	0.0283973	0.0205704	SASH3/PRDM1/HLA-DRA/HLA-DRB1	4
5	GO:0071347	cellular response to interleukin-1	4/120	113/18722	0.00604299	0.0292336	0.0211763	CCL4/CCL5/GBP1/GBP2	4
5	GO:0007033	vacuole organization	5/120	180/18722	0.00608499	0.029374	0.021278	CORO1A/LAPTM5/TPCN2/TCIRG1/PIP4K2A	5
5	GO:0097696	receptor signaling pathway via STAT	5/120	181/18722	0.00622648	0.0299573	0.0217005	HCLS1/IL10RA/PTPRC/PTK2B/CCL5	5
5	GO:1904892	regulation of receptor signaling pathway via STAT	4/120	114/18722	0.00623229	0.0299573	0.0217005	IL10RA/PTPRC/PTK2B/CCL5	4
5	GO:0002820	negative regulation of adaptive immune response	3/120	59/18722	0.00643024	0.030663	0.0222117	PTPN6/PTPRC/HAVCR2	3
5	GO:0032026	response to magnesium ion	2/120	19/18722	0.00648746	0.030663	0.0222117	CD14/CCND1	2
5	GO:0043031	negative regulation of macrophage activation	2/120	19/18722	0.00648746	0.030663	0.0222117	PTPRC/CST7	2
5	GO:0043652	engulfment of apoptotic cell	2/120	19/18722	0.00648746	0.030663	0.0222117	RHOH/RAC2	2
5	GO:0048245	eosinophil chemotaxis	2/120	19/18722	0.00648746	0.030663	0.0222117	CCL4/CCL5	2
5	GO:0070233	negative regulation of T cell apoptotic process	2/120	19/18722	0.00648746	0.030663	0.0222117	CD27/CCL5	2
5	GO:1901739	regulation of myoblast fusion	2/120	19/18722	0.00648746	0.030663	0.0222117	CD53/CXCL10	2
5	GO:1903978	regulation of microglial cell activation	2/120	19/18722	0.00648746	0.030663	0.0222117	PTPRC/CST7	2
5	GO:0031663	lipopolysaccharide-mediated signaling pathway	3/120	60/18722	0.00673744	0.0317783	0.0230196	TNFAIP3/CD14/CCL5	3
5	GO:0043087	regulation of GTPase activity	7/120	348/18722	0.0071638	0.0334394	0.0242229	FGD3/CCL4/CCR7/PTK2B/KLRK1/RGS1/CCL5	7
5	GO:0002834	regulation of response to tumor cell	2/120	20/18722	0.00717825	0.0334394	0.0242229	HLA-DRB1/HAVCR2	2
5	GO:0002837	regulation of immune response to tumor cell	2/120	20/18722	0.00717825	0.0334394	0.0242229	HLA-DRB1/HAVCR2	2
5	GO:0003159	morphogenesis of an endothelium	2/120	20/18722	0.00717825	0.0334394	0.0242229	CXCR4/CXCL10	2
5	GO:0034104	negative regulation of tissue remodeling	2/120	20/18722	0.00717825	0.0334394	0.0242229	CD38/TNFAIP3	2
5	GO:0061154	endothelial tube morphogenesis	2/120	20/18722	0.00717825	0.0334394	0.0242229	CXCR4/CXCL10	2
5	GO:0032757	positive regulation of interleukin-8 production	3/120	62/18722	0.00737771	0.034298	0.0248449	CD2/CD74/CD14	3
5	GO:0002761	regulation of myeloid leukocyte differentiation	4/120	120/18722	0.00745124	0.0344982	0.0249899	HCLS1/CD4/HLA-DRB1/CD74	4
5	GO:0030218	erythrocyte differentiation	4/120	120/18722	0.00745124	0.0344982	0.0249899	IKZF1/HCLS1/B2M/ZFP36	4
5	GO:0030041	actin filament polymerization	5/120	190/18722	0.00760569	0.0351414	0.0254558	CORO1A/HCLS1/CCR7/TMSB4X/PTK2B	5
5	GO:0051348	negative regulation of transferase activity	6/120	268/18722	0.00764526	0.0352523	0.0255361	PTPN6/PTPRC/TNFAIP3/PIK3IP1/PIP4K2A/ZFP36	6
5	GO:0002224	toll-like receptor signaling pathway	4/120	121/18722	0.00766857	0.0352879	0.0255619	TNFAIP3/CD14/CTSS/HAVCR2	4
5	GO:0002704	negative regulation of leukocyte mediated immunity	3/120	63/18722	0.00771089	0.0354107	0.0256508	PTPN6/PTPRC/HAVCR2	3
5	GO:0051928	positive regulation of calcium ion transport	4/120	122/18722	0.00789004	0.0357748	0.0259146	CCL4/CD19/CXCL10/CCL5	4
5	GO:0030502	negative regulation of bone mineralization	2/120	21/18722	0.00790081	0.0357748	0.0259146	SRGN/PTK2B	2
5	GO:0033630	positive regulation of cell adhesion mediated by integrin	2/120	21/18722	0.00790081	0.0357748	0.0259146	PTPN6/CCL5	2
5	GO:0048714	positive regulation of oligodendrocyte differentiation	2/120	21/18722	0.00790081	0.0357748	0.0259146	CXCR4/TNFRSF1B	2
5	GO:0061081	positive regulation of myeloid leukocyte cytokine production involved in immune response	2/120	21/18722	0.00790081	0.0357748	0.0259146	LAPTM5/CD74	2
5	GO:0090026	positive regulation of monocyte chemotaxis	2/120	21/18722	0.00790081	0.0357748	0.0259146	CXCL10/CCL5	2
5	GO:0150146	cell junction disassembly	2/120	21/18722	0.00790081	0.0357748	0.0259146	C1QA/C1QB	2
5	GO:0032507	maintenance of protein location in cell	3/120	64/18722	0.00805284	0.0363905	0.0263606	CD4/TMSB4X/SRGN	3
5	GO:0030073	insulin secretion	5/120	195/18722	0.0084575	0.038143	0.0276301	CD38/HLA-DRB1/UCP2/CCL5/TCIRG1	5
5	GO:0043270	positive regulation of ion transport	6/120	275/18722	0.00862259	0.0386474	0.0279955	CCL4/CD19/TMSB4X/CXCL10/CTSS/CCL5	6
5	GO:0090276	regulation of peptide hormone secretion	5/120	196/18722	0.00863547	0.0386474	0.0279955	CD38/HLA-DRB1/UCP2/CCL5/TCIRG1	5
5	GO:0035584	calcium-mediated signaling using intracellular calcium source	2/120	22/18722	0.00865471	0.0386474	0.0279955	PTPRC/VCAM1	2
5	GO:0061042	vascular wound healing	2/120	22/18722	0.00865471	0.0386474	0.0279955	CXCR4/TNFAIP3	2
5	GO:0071404	cellular response to low-density lipoprotein particle stimulus	2/120	22/18722	0.00865471	0.0386474	0.0279955	ITGB2/FCER1G	2
5	GO:0014015	positive regulation of gliogenesis	3/120	66/18722	0.00876322	0.0389018	0.0281798	CXCR4/PRKCH/TNFRSF1B	3
5	GO:0032715	negative regulation of interleukin-6 production	3/120	66/18722	0.00876322	0.0389018	0.0281798	PTPN6/TNFAIP3/HAVCR2	3
5	GO:0072678	T cell migration	3/120	66/18722	0.00876322	0.0389018	0.0281798	ITGA4/CXCL10/CCL5	3
5	GO:0110053	regulation of actin filament organization	6/120	277/18722	0.00891759	0.0395096	0.0286201	CORO1A/HCLS1/CCR7/PLEK/TMSB4X/PTK2B	6
5	GO:0042130	negative regulation of T cell proliferation	3/120	67/18722	0.00913176	0.0402224	0.0291364	PTPN6/HLA-DRB1/HAVCR2	3
5	GO:0072665	protein localization to vacuole	3/120	67/18722	0.00913176	0.0402224	0.0291364	LAPTM5/TNFAIP3/GBP1	3
5	GO:2000514	regulation of CD4-positive, alpha-beta T cell activation	3/120	67/18722	0.00913176	0.0402224	0.0291364	SASH3/HLA-DRA/HLA-DRB1	3
5	GO:0060384	innervation	2/120	23/18722	0.00943952	0.0414168	0.0300016	ITGA4/VCAM1	2
5	GO:0072677	eosinophil migration	2/120	23/18722	0.00943952	0.0414168	0.0300016	CCL4/CCL5	2
5	GO:0034101	erythrocyte homeostasis	4/120	129/18722	0.00955871	0.0418587	0.0303216	IKZF1/HCLS1/B2M/ZFP36	4
5	GO:0001779	natural killer cell differentiation	2/120	24/18722	0.0102548	0.04438	0.032148	PRDM1/PTPRC	2
5	GO:0001911	negative regulation of leukocyte mediated cytotoxicity	2/120	24/18722	0.0102548	0.04438	0.032148	PTPRC/HAVCR2	2
5	GO:0002726	positive regulation of T cell cytokine production	2/120	24/18722	0.0102548	0.04438	0.032148	SASH3/B2M	2
5	GO:0002922	positive regulation of humoral immune response	2/120	24/18722	0.0102548	0.04438	0.032148	PTPRC/CCR7	2
5	GO:0010155	regulation of proton transport	2/120	24/18722	0.0102548	0.04438	0.032148	TMSB4X/TCIRG1	2
5	GO:0050855	regulation of B cell receptor signaling pathway	2/120	24/18722	0.0102548	0.04438	0.032148	CD19/PRKCH	2
5	GO:0002548	monocyte chemotaxis	3/120	70/18722	0.0102913	0.04438	0.032148	CCL4/CXCL10/CCL5	3
5	GO:0045123	cellular extravasation	3/120	70/18722	0.0102913	0.04438	0.032148	SELL/ITGA4/VCAM1	3
5	GO:0033622	integrin activation	2/120	25/18722	0.0111002	0.0475467	0.034442	PLEK/FERMT3	2
5	GO:0090382	phagosome maturation	2/120	25/18722	0.0111002	0.0475467	0.034442	CORO1A/TCIRG1	2
5	GO:1904996	positive regulation of leukocyte adhesion to vascular endothelial cell	2/120	25/18722	0.0111002	0.0475467	0.034442	ITGB2/ITGA4	2
5	GO:0070227	lymphocyte apoptotic process	3/120	72/18722	0.0111096	0.0475467	0.034442	CD27/CD74/CCL5	3
5	GO:0032732	positive regulation of interleukin-1 production	3/120	73/18722	0.0115325	0.0491707	0.0356183	GBP5/HAVCR2/IL16	3
5	GO:0043299	leukocyte degranulation	3/120	73/18722	0.0115325	0.0491707	0.0356183	ITGB2/CORO1A/RAC2	3
1	GO:0043473	pigmentation	7/69	98/18722	7.17239e-08	0.000153489	0.000121025	TYRP1/DCT/EDNRB/MITF/GPR143/CDH3/PMEL	7
1	GO:0002478	antigen processing and presentation of exogenous peptide antigen	5/69	38/18722	2.68005e-07	0.000286765	0.000226111	HLA-DRA/TAP1/HLA-E/CD74/HLA-DPA1	5
1	GO:0048066	developmental pigmentation	5/69	44/18722	5.70028e-07	0.000370119	0.000291835	TYRP1/DCT/EDNRB/MITF/GPR143	5
1	GO:0019884	antigen processing and presentation of exogenous antigen	5/69	47/18722	7.98287e-07	0.000370119	0.000291835	HLA-DRA/TAP1/HLA-E/CD74/HLA-DPA1	5
1	GO:0034341	response to interferon-gamma	7/69	141/18722	8.64764e-07	0.000370119	0.000291835	UBD/IFITM1/GBP4/GBP1/CD74/STXBP1/HLA-DPA1	7
1	GO:0042438	melanin biosynthetic process	4/69	23/18722	1.41891e-06	0.000506078	0.000399037	TYRP1/DCT/CDH3/PMEL	4
1	GO:0006582	melanin metabolic process	4/69	24/18722	1.69797e-06	0.000519093	0.0004093	TYRP1/DCT/CDH3/PMEL	4
1	GO:0044550	secondary metabolite biosynthetic process	4/69	25/18722	2.01578e-06	0.000539222	0.000425171	TYRP1/DCT/CDH3/PMEL	4
1	GO:0019883	antigen processing and presentation of endogenous antigen	4/69	26/18722	2.37568e-06	0.000564884	0.000445406	HLA-DRA/TAP1/HLA-E/CD74	4
1	GO:0046148	pigment biosynthetic process	5/69	62/18722	3.22676e-06	0.000627752	0.000494976	TYRP1/DCT/GPR143/CDH3/PMEL	5
1	GO:0048002	antigen processing and presentation of peptide antigen	5/69	62/18722	3.22676e-06	0.000627752	0.000494976	HLA-DRA/TAP1/HLA-E/CD74/HLA-DPA1	5
1	GO:0042440	pigment metabolic process	5/69	84/18722	1.446e-05	0.00257869	0.00203327	TYRP1/DCT/GPR143/CDH3/PMEL	5
1	GO:0046189	phenol-containing compound biosynthetic process	4/69	45/18722	2.24603e-05	0.00369731	0.00291529	TYRP1/DCT/CDH3/PMEL	4
1	GO:1903039	positive regulation of leukocyte cell-cell adhesion	7/69	239/18722	2.78498e-05	0.00425705	0.00335664	TNFRSF14/HAS2/HLA-DRA/CD44/HLA-E/CD74/HLA-DPA1	7
1	GO:1903037	regulation of leukocyte cell-cell adhesion	8/69	336/18722	3.19454e-05	0.00455754	0.00359357	TNFRSF14/HAS2/HLA-DRA/CD44/PAG1/HLA-E/CD74/HLA-DPA1	8
1	GO:0033059	cellular pigmentation	4/69	53/18722	4.31736e-05	0.00530101	0.00417979	TYRP1/GPR143/CDH3/PMEL	4
1	GO:0002483	antigen processing and presentation of endogenous peptide antigen	3/69	19/18722	4.45029e-05	0.00530101	0.00417979	HLA-DRA/TAP1/HLA-E	3
1	GO:0019882	antigen processing and presentation	5/69	106/18722	4.45879e-05	0.00530101	0.00417979	HLA-DRA/TAP1/HLA-E/CD74/HLA-DPA1	5
1	GO:0007159	leukocyte cell-cell adhesion	8/69	371/18722	6.42579e-05	0.00723747	0.00570667	TNFRSF14/HAS2/HLA-DRA/CD44/PAG1/HLA-E/CD74/HLA-DPA1	8
1	GO:0019748	secondary metabolic process	4/69	61/18722	7.52544e-05	0.00805222	0.0063491	TYRP1/DCT/CDH3/PMEL	4
1	GO:0022409	positive regulation of cell-cell adhesion	7/69	284/18722	8.2932e-05	0.00845117	0.00666366	TNFRSF14/HAS2/HLA-DRA/CD44/HLA-E/CD74/HLA-DPA1	7
1	GO:0030318	melanocyte differentiation	3/69	25/18722	0.000103971	0.0101135	0.00797439	TYRP1/EDNRB/MITF	3
1	GO:0016064	immunoglobulin mediated immune response	6/69	207/18722	0.000114086	0.010615	0.0083698	SERPING1/HLA-DRA/TCIRG1/HLA-E/CD74/HLA-DPA1	6
1	GO:0019724	B cell mediated immunity	6/69	210/18722	0.000123434	0.0110062	0.00867825	SERPING1/HLA-DRA/TCIRG1/HLA-E/CD74/HLA-DPA1	6
1	GO:0032438	melanosome organization	3/69	28/18722	0.000146922	0.0125765	0.00991647	TYRP1/GPR143/PMEL	3
1	GO:0048753	pigment granule organization	3/69	29/18722	0.000163443	0.0134526	0.0106072	TYRP1/GPR143/PMEL	3
1	GO:0019886	antigen processing and presentation of exogenous peptide antigen via MHC class II	3/69	30/18722	0.000181125	0.0143558	0.0113194	HLA-DRA/CD74/HLA-DPA1	3
1	GO:0046718	viral entry into host cell	5/69	144/18722	0.000189984	0.0145202	0.011449	TPCN2/IFITM1/TNFRSF14/SCARB1/CD74	5
1	GO:0050673	epithelial cell proliferation	8/69	437/18722	0.000198793	0.0146695	0.0115668	HAS2/CCND1/EDNRB/PTEN/SCARB1/CDH3/MYC/GLUL	8
1	GO:0070371	ERK1 and ERK2 cascade	7/69	330/18722	0.00020975	0.0149621	0.0117975	FGF19/GSTP1/CD44/PTEN/GBP1/MYC/CD74	7
1	GO:0022407	regulation of cell-cell adhesion	8/69	448/18722	0.000235268	0.0158436	0.0124925	TNFRSF14/HAS2/HLA-DRA/CD44/PAG1/HLA-E/CD74/HLA-DPA1	8
1	GO:0044409	entry into host	5/69	151/18722	0.000236914	0.0158436	0.0124925	TPCN2/IFITM1/TNFRSF14/SCARB1/CD74	5
1	GO:0002495	antigen processing and presentation of peptide antigen via MHC class II	3/69	34/18722	0.000264156	0.0166263	0.0131097	HLA-DRA/CD74/HLA-DPA1	3
1	GO:0050931	pigment cell differentiation	3/69	34/18722	0.000264156	0.0166263	0.0131097	TYRP1/EDNRB/MITF	3
1	GO:0002504	antigen processing and presentation of peptide or polysaccharide antigen via MHC class II	3/69	36/18722	0.000313529	0.0191701	0.0151154	HLA-DRA/CD74/HLA-DPA1	3
1	GO:0042110	T cell activation	8/69	487/18722	0.000411609	0.0244678	0.0192926	TNFRSF14/HLA-DRA/TCIRG1/CD44/PAG1/HLA-E/CD74/HLA-DPA1	8
1	GO:0052126	movement in host environment	5/69	175/18722	0.000467052	0.0270133	0.0212997	TPCN2/IFITM1/TNFRSF14/SCARB1/CD74	5
1	GO:0014003	oligodendrocyte development	3/69	42/18722	0.000496198	0.0273826	0.0215909	GSTP1/PTEN/PLP1	3
1	GO:0050678	regulation of epithelial cell proliferation	7/69	381/18722	0.000499029	0.0273826	0.0215909	HAS2/CCND1/EDNRB/PTEN/CDH3/MYC/GLUL	7
1	GO:0043409	negative regulation of MAPK cascade	5/69	180/18722	0.00053099	0.028408	0.0223994	GSTP1/P2RX7/PTEN/GBP1/MYC	5
1	GO:0018958	phenol-containing compound metabolic process	4/69	110/18722	0.000727041	0.0374941	0.0295637	TYRP1/DCT/CDH3/PMEL	4
1	GO:0002673	regulation of acute inflammatory response	3/69	48/18722	0.000735865	0.0374941	0.0295637	GSTP1/EDNRB/HLA-E	3
1	GO:0019722	calcium-mediated signaling	5/69	202/18722	0.000893508	0.038975	0.0307314	TPCN2/P2RX7/EDNRB/GPR143/GBP1	5
1	GO:0051701	biological process involved in interaction with host	5/69	203/18722	0.000913483	0.038975	0.0307314	TPCN2/IFITM1/TNFRSF14/SCARB1/CD74	5
1	GO:0030301	cholesterol transport	4/69	117/18722	0.000915782	0.038975	0.0307314	TPCN2/PIP4K2A/SOAT1/SCARB1	4
1	GO:0071346	cellular response to interferon-gamma	4/69	118/18722	0.000945305	0.038975	0.0307314	GBP4/GBP1/STXBP1/HLA-DPA1	4
1	GO:0070372	regulation of ERK1 and ERK2 cascade	6/69	309/18722	0.000964576	0.038975	0.0307314	FGF19/GSTP1/CD44/PTEN/GBP1/CD74	6
1	GO:0050679	positive regulation of epithelial cell proliferation	5/69	207/18722	0.000996727	0.038975	0.0307314	HAS2/CCND1/CDH3/MYC/GLUL	5
1	GO:0070486	leukocyte aggregation	2/69	13/18722	0.00101712	0.038975	0.0307314	HAS2/CD44	2
1	GO:0002573	myeloid leukocyte differentiation	5/69	208/18722	0.00101839	0.038975	0.0307314	UBD/TCIRG1/MITF/MYC/CD74	5
1	GO:0046394	carboxylic acid biosynthetic process	6/69	314/18722	0.00104778	0.038975	0.0307314	FGF19/GSTP1/SCD/PLP1/CD74/GLUL	6
1	GO:0002683	negative regulation of immune system process	7/69	434/18722	0.00107241	0.038975	0.0307314	SERPING1/TNFRSF14/PAG1/HLA-E/GBP1/MYC/CD74	7
1	GO:0016053	organic acid biosynthetic process	6/69	316/18722	0.00108256	0.038975	0.0307314	FGF19/GSTP1/SCD/PLP1/CD74/GLUL	6
1	GO:0045785	positive regulation of cell adhesion	7/69	437/18722	0.00111603	0.038975	0.0307314	TNFRSF14/HAS2/HLA-DRA/CD44/HLA-E/CD74/HLA-DPA1	7
1	GO:0070661	leukocyte proliferation	6/69	318/18722	0.00111823	0.038975	0.0307314	GSTP1/TNFRSF14/TCIRG1/HLA-E/CD74/HLA-DPA1	6
1	GO:0072330	monocarboxylic acid biosynthetic process	5/69	214/18722	0.00115582	0.038975	0.0307314	FGF19/GSTP1/SCD/PLP1/CD74	5
1	GO:0002443	leukocyte mediated immunity	7/69	440/18722	0.00116104	0.038975	0.0307314	SERPING1/HLA-DRA/TCIRG1/HLA-E/CD74/STXBP1/HLA-DPA1	7
1	GO:0007601	visual perception	5/69	215/18722	0.00118	0.038975	0.0307314	TRPM1/COL11A1/GPR143/HMCN1/CDH3	5
1	GO:0010838	positive regulation of keratinocyte proliferation	2/69	14/18722	0.00118382	0.038975	0.0307314	HAS2/CDH3	2
1	GO:0035810	positive regulation of urine volume	2/69	14/18722	0.00118382	0.038975	0.0307314	HAS2/EDNRB	2
1	GO:0043455	regulation of secondary metabolic process	2/69	14/18722	0.00118382	0.038975	0.0307314	TYRP1/CDH3	2
1	GO:0048021	regulation of melanin biosynthetic process	2/69	14/18722	0.00118382	0.038975	0.0307314	TYRP1/CDH3	2
1	GO:0051547	regulation of keratinocyte migration	2/69	14/18722	0.00118382	0.038975	0.0307314	HAS2/PTEN	2
1	GO:1900376	regulation of secondary metabolite biosynthetic process	2/69	14/18722	0.00118382	0.038975	0.0307314	TYRP1/CDH3	2
1	GO:1902166	negative regulation of intrinsic apoptotic signaling pathway in response to DNA damage by p53 class mediator	2/69	14/18722	0.00118382	0.038975	0.0307314	CD44/CD74	2
1	GO:0050870	positive regulation of T cell activation	5/69	216/18722	0.00120455	0.0390566	0.0307957	TNFRSF14/HLA-DRA/HLA-E/CD74/HLA-DPA1	5
1	GO:0050953	sensory perception of light stimulus	5/69	219/18722	0.00128048	0.0408988	0.0322483	TRPM1/COL11A1/GPR143/HMCN1/CDH3	5
1	GO:0050863	regulation of T cell activation	6/69	329/18722	0.00133083	0.0410729	0.0323856	TNFRSF14/HLA-DRA/PAG1/HLA-E/CD74/HLA-DPA1	6
1	GO:0015918	sterol transport	4/69	130/18722	0.00135373	0.0410729	0.0323856	TPCN2/PIP4K2A/SOAT1/SCARB1	4
1	GO:0002468	dendritic cell antigen processing and presentation	2/69	15/18722	0.0013627	0.0410729	0.0323856	HLA-DRA/CD74	2
1	GO:0043518	negative regulation of DNA damage response, signal transduction by p53 class mediator	2/69	15/18722	0.0013627	0.0410729	0.0323856	CD44/CD74	2
1	GO:2001234	negative regulation of apoptotic signaling pathway	5/69	224/18722	0.00141482	0.0420516	0.0331573	CTTN/GSTP1/VDAC2/CD44/CD74	5
1	GO:0002697	regulation of immune effector process	6/69	339/18722	0.0015498	0.043748	0.0344948	SERPING1/TNFRSF14/HLA-DRA/HLA-E/CD74/STXBP1	6
1	GO:0002399	MHC class II protein complex assembly	2/69	16/18722	0.00155367	0.043748	0.0344948	HLA-DRA/HLA-DPA1	2
1	GO:0002503	peptide antigen assembly with MHC class II protein complex	2/69	16/18722	0.00155367	0.043748	0.0344948	HLA-DRA/HLA-DPA1	2
1	GO:1902165	regulation of intrinsic apoptotic signaling pathway in response to DNA damage by p53 class mediator	2/69	16/18722	0.00155367	0.043748	0.0344948	CD44/CD74	2
1	GO:0002699	positive regulation of immune effector process	5/69	235/18722	0.00174671	0.0470334	0.0370853	TNFRSF14/HLA-DRA/HLA-E/CD74/STXBP1	5
1	GO:0019885	antigen processing and presentation of endogenous peptide antigen via MHC class I	2/69	17/18722	0.00175664	0.0470334	0.0370853	TAP1/HLA-E	2
1	GO:0090713	immunological memory process	2/69	17/18722	0.00175664	0.0470334	0.0370853	TNFRSF14/HLA-DRA	2
1	GO:0002720	positive regulation of cytokine production involved in immune response	3/69	65/18722	0.00177717	0.0470334	0.0370853	TNFRSF14/HLA-E/CD74	3
1	GO:1901617	organic hydroxy compound biosynthetic process	5/69	237/18722	0.0018127	0.0470334	0.0370853	TYRP1/DCT/FGF19/CDH3/PMEL	5
1	GO:0002449	lymphocyte mediated immunity	6/69	350/18722	0.00182135	0.0470334	0.0370853	SERPING1/HLA-DRA/TCIRG1/HLA-E/CD74/HLA-DPA1	6
1	GO:0032355	response to estradiol	4/69	141/18722	0.00182419	0.0470334	0.0370853	GSTP1/CCND1/PTEN/STXBP1	4
1	GO:0002501	peptide antigen assembly with MHC protein complex	2/69	18/18722	0.00197152	0.0493679	0.0389261	HLA-DRA/HLA-DPA1	2
1	GO:0002460	adaptive immune response based on somatic recombination of immune receptors built from immunoglobulin superfamily domains	6/69	356/18722	0.00198395	0.0493679	0.0389261	SERPING1/HLA-DRA/TCIRG1/HLA-E/CD74/HLA-DPA1	6
1	GO:2001233	regulation of apoptotic signaling pathway	6/69	356/18722	0.00198395	0.0493679	0.0389261	CTTN/GSTP1/VDAC2/CD44/PTEN/CD74	6
4	GO:0002181	cytoplasmic translation	53/148	148/18722	3.51854e-76	6.8119e-73	5.8593e-73	RPS19/RPS16/EIF3K/RPS5/RPL18/RPL28/RPS18/RPSA/RPS10/RPS7/RPS3A/RPS20/RPL30/RPLP0/RPL13A/RPL7/RPS8/RPS9/RPL10/RPL8/RPL5/RPL17/RPL10A/EIF3L/RPL11/RPS6/RPLP2/EIF3E/RPL29/RPL35/RPL6/RPS11/RPS3/RPS27A/RPL18A/RPLP1/RPS4X/RPL12/RPS17/RPL31/EIF3H/RPL32/RPL14/RPL3/RPS15A/RPL9/RPS15/RPL7A/RPL27A/RPL22/RPL4/RPL21/RPS23	53
4	GO:0022613	ribonucleoprotein complex biogenesis	31/148	463/18722	3.13379e-20	3.03351e-17	2.60929e-17	RPS19/RPS16/EIF3K/RPS5/RPSA/RPS7/RPLP0/RPL13A/RPL7/RPS8/RPL10/RPL5/RPL10A/EIF3L/RPL11/RPS6/EIF3E/RPL35/RUVBL2/RPL6/RAN/RPS17/EIF3H/RPL14/RPL3/RPS15/RPL7A/LSM4/NPM1/PUF60/DCAF13	31
4	GO:0042254	ribosome biogenesis	23/148	299/18722	1.78197e-16	1.14997e-13	9.89152e-14	RPS19/RPS16/RPS5/RPSA/RPS7/RPLP0/RPL7/RPS8/RPL10/RPL5/RPL10A/RPL11/RPS6/RPL35/RPL6/RAN/RPS17/RPL14/RPL3/RPS15/RPL7A/NPM1/DCAF13	23
4	GO:0140694	non-membrane-bounded organelle assembly	23/148	367/18722	1.50319e-14	7.27544e-12	6.25802e-12	RPS19/TPX2/RPS5/TUBB/RPSA/RPLP0/RPL10/RPL5/RPL11/CDC20/CCNB2/RPL6/RPS3/CENPF/RPL3/ACTG1/RPS15/LSM4/ANLN/NPM1/PRC1/AURKA/RPS23	23
4	GO:0022618	ribonucleoprotein complex assembly	18/148	220/18722	1.45755e-13	5.64362e-11	4.85439e-11	RPS19/EIF3K/RPS5/RPSA/RPLP0/RPL13A/RPL10/RPL5/EIF3L/RPL11/EIF3E/RUVBL2/RPL6/EIF3H/RPL3/RPS15/LSM4/PUF60	18
4	GO:0071826	ribonucleoprotein complex subunit organization	18/148	227/18722	2.50091e-13	8.06959e-11	6.94111e-11	RPS19/EIF3K/RPS5/RPSA/RPLP0/RPL13A/RPL10/RPL5/EIF3L/RPL11/EIF3E/RUVBL2/RPL6/EIF3H/RPL3/RPS15/LSM4/PUF60	18
4	GO:0042273	ribosomal large subunit biogenesis	12/148	72/18722	3.87761e-13	1.07244e-10	9.22462e-11	RPLP0/RPL7/RPL10/RPL5/RPL10A/RPL11/RPL35/RPL6/RPL14/RPL3/RPL7A/NPM1	12
4	GO:0042255	ribosome assembly	11/148	61/18722	1.54157e-12	3.73061e-10	3.20891e-10	RPS19/RPS5/RPSA/RPLP0/RPL10/RPL5/RPL11/RPL6/RPL3/RPS15/NPM1	11
4	GO:1904666	regulation of ubiquitin protein ligase activity	8/148	23/18722	5.58932e-12	1.20232e-09	1.03419e-09	UBE2C/RPS7/RPS20/RPL5/RPL11/MAD2L1/CDC20/RPS15	8
4	GO:0042274	ribosomal small subunit biogenesis	11/148	73/18722	1.2102e-11	2.34296e-09	2.01531e-09	RPS19/RPS16/RPS5/RPSA/RPS7/RPS8/RPS6/RPS17/RPS15/NPM1/DCAF13	11
4	GO:1904667	negative regulation of ubiquitin protein ligase activity	6/148	12/18722	1.95843e-10	3.44683e-08	2.96482e-08	RPS7/RPS20/RPL5/RPL11/MAD2L1/RPS15	6
4	GO:0006364	rRNA processing	15/148	225/18722	3.16294e-10	5.10287e-08	4.38927e-08	RPS19/RPS16/RPS7/RPL7/RPS8/RPL5/RPL10A/RPL11/RPS6/RPL35/RPS17/RPL14/RPS15/RPL7A/DCAF13	15
4	GO:0016072	rRNA metabolic process	15/148	236/18722	6.14892e-10	9.15716e-08	7.87659e-08	RPS19/RPS16/RPS7/RPL7/RPS8/RPL5/RPL10A/RPL11/RPS6/RPL35/RPS17/RPL14/RPS15/RPL7A/DCAF13	15
4	GO:0006413	translational initiation	11/148	118/18722	2.40335e-09	3.32349e-07	2.85873e-07	EIF3K/RPS5/RPS3A/RPL13A/EIF3L/EIF3E/RPS3/RPS17/EIF3H/NPM1/COPS5	11
4	GO:0051444	negative regulation of ubiquitin-protein transferase activity	6/148	19/18722	5.49413e-09	7.09109e-07	6.09945e-07	RPS7/RPS20/RPL5/RPL11/MAD2L1/RPS15	6
4	GO:0051438	regulation of ubiquitin-protein transferase activity	8/148	53/18722	8.27263e-09	1.00099e-06	8.61007e-07	UBE2C/RPS7/RPS20/RPL5/RPL11/MAD2L1/CDC20/RPS15	8
4	GO:0000027	ribosomal large subunit assembly	6/148	27/18722	5.6897e-08	6.47956e-06	5.57344e-06	RPLP0/RPL10/RPL5/RPL11/RPL6/RPL3	6
4	GO:0140014	mitotic nuclear division	14/148	287/18722	6.76317e-08	7.27417e-06	6.25693e-06	UBE2C/TPX2/KIF2C/NUSAP1/ZWINT/MAD2L1/CDC20/RAN/CENPF/CDC6/CCNB1/ANLN/PRC1/AURKA	14
4	GO:0000819	sister chromatid segregation	12/148	202/18722	7.25911e-08	7.39665e-06	6.36228e-06	UBE2C/KIF2C/TOP2A/NUSAP1/ZWINT/MAD2L1/CDC20/RAN/CENPF/CDC6/CCNB1/PRC1	12
4	GO:0000070	mitotic sister chromatid segregation	11/148	168/18722	9.67796e-08	9.36827e-06	8.05818e-06	UBE2C/KIF2C/NUSAP1/ZWINT/MAD2L1/CDC20/RAN/CENPF/CDC6/CCNB1/PRC1	11
4	GO:0007059	chromosome segregation	15/148	346/18722	1.0558e-07	9.7335e-06	8.37233e-06	UBE2C/BIRC5/KIF2C/TOP2A/NUSAP1/ZWINT/SLC25A5/MAD2L1/CDC20/RPS3/RAN/CENPF/CDC6/CCNB1/PRC1	15
4	GO:0000280	nuclear division	16/148	439/18722	4.09638e-07	3.60481e-05	3.1007e-05	UBE2C/TPX2/KIF2C/TOP2A/NUSAP1/ZWINT/MAD2L1/CDC20/CCNB2/RAN/CENPF/CDC6/CCNB1/ANLN/PRC1/AURKA	16
4	GO:0071103	DNA conformation change	13/148	290/18722	5.33666e-07	4.49208e-05	3.86389e-05	CDK1/TOP2A/NUSAP1/HMGB1/RUVBL2/SET/CCNB1/NPM1/TOP1MT/MCM4/MCM3/HMGB2/MCM7	13
4	GO:0034470	ncRNA processing	15/148	395/18722	5.75278e-07	4.64058e-05	3.99162e-05	RPS19/RPS16/RPS7/RPL7/RPS8/RPL5/RPL10A/RPL11/RPS6/RPL35/RPS17/RPL14/RPS15/RPL7A/DCAF13	15
4	GO:0032069	regulation of nuclease activity	5/148	22/18722	6.81626e-07	5.27851e-05	4.54035e-05	HMGB1/RPS3/NPM1/HMGB2/PCNA	5
4	GO:1901796	regulation of signal transduction by p53 class mediator	8/148	93/18722	7.28393e-07	5.42373e-05	4.66525e-05	RPS7/RPS20/RPL5/SNAI2/RPL11/RPS15/NPM1/AURKA	8
4	GO:0032070	regulation of deoxyribonuclease activity	4/148	10/18722	7.58877e-07	5.44143e-05	4.68048e-05	HMGB1/RPS3/NPM1/PCNA	4
4	GO:0048285	organelle fission	16/148	488/18722	1.64678e-06	0.000113863	9.794e-05	UBE2C/TPX2/KIF2C/TOP2A/NUSAP1/ZWINT/MAD2L1/CDC20/CCNB2/RAN/CENPF/CDC6/CCNB1/ANLN/PRC1/AURKA	16
4	GO:2000059	negative regulation of ubiquitin-dependent protein catabolic process	6/148	48/18722	2.05754e-06	0.000137359	0.00011815	PBK/RPS7/RPL5/RPL11/EIF3H/SDCBP	6
4	GO:0098813	nuclear chromosome segregation	12/148	281/18722	2.46137e-06	0.00015884	0.000136627	UBE2C/KIF2C/TOP2A/NUSAP1/ZWINT/MAD2L1/CDC20/RAN/CENPF/CDC6/CCNB1/PRC1	12
4	GO:1903320	regulation of protein modification by small protein conjugation or removal	11/148	242/18722	3.61522e-06	0.000225776	0.000194203	UBE2C/RPS7/RPS20/RPL5/RPL11/SAE1/MAD2L1/CDC20/RPS3/RPS15/NPM1	11
4	GO:0031397	negative regulation of protein ubiquitination	7/148	83/18722	4.20488e-06	0.000254395	0.00021882	RPS7/RPS20/RPL5/RPL11/MAD2L1/RPS3/RPS15	7
4	GO:0006414	translational elongation	6/148	55/18722	4.64454e-06	0.000272351	0.000234264	EEF1G/EEF1B2/RPLP2/EEF1D/RPLP1/EEF1A1	6
4	GO:0006271	DNA strand elongation involved in DNA replication	4/148	15/18722	4.78302e-06	0.000272351	0.000234264	MCM4/MCM3/PCNA/MCM7	4
4	GO:0001732	formation of cytoplasmic translation initiation complex	4/148	16/18722	6.3382e-06	0.000350593	0.000301565	EIF3K/EIF3L/EIF3E/EIF3H	4
4	GO:0002183	cytoplasmic translational initiation	5/148	34/18722	6.67257e-06	0.000353333	0.000303922	EIF3K/RPL13A/EIF3L/EIF3E/EIF3H	5
4	GO:0031396	regulation of protein ubiquitination	10/148	210/18722	6.75275e-06	0.000353333	0.000303922	UBE2C/RPS7/RPS20/RPL5/RPL11/MAD2L1/CDC20/RPS3/RPS15/NPM1	10
4	GO:0034660	ncRNA metabolic process	15/148	485/18722	7.16957e-06	0.000358707	0.000308544	RPS19/RPS16/RPS7/RPL7/RPS8/RPL5/RPL10A/RPL11/RPS6/RPL35/RPS17/RPL14/RPS15/RPL7A/DCAF13	15
4	GO:0032392	DNA geometric change	7/148	90/18722	7.22602e-06	0.000358707	0.000308544	TOP2A/HMGB1/RUVBL2/MCM4/MCM3/HMGB2/MCM7	7
4	GO:0030071	regulation of mitotic metaphase/anaphase transition	6/148	60/18722	7.76471e-06	0.00036722	0.000315866	UBE2C/ZWINT/MAD2L1/CENPF/CDC6/CCNB1	6
4	GO:0051983	regulation of chromosome segregation	7/148	91/18722	7.77686e-06	0.00036722	0.000315866	UBE2C/KIF2C/ZWINT/MAD2L1/CENPF/CDC6/CCNB1	7
4	GO:0007091	metaphase/anaphase transition of mitotic cell cycle	6/148	62/18722	9.41149e-06	0.000433825	0.000373157	UBE2C/ZWINT/MAD2L1/CENPF/CDC6/CCNB1	6
4	GO:1902099	regulation of metaphase/anaphase transition of cell cycle	6/148	63/18722	1.03349e-05	0.000455023	0.000391391	UBE2C/ZWINT/MAD2L1/CENPF/CDC6/CCNB1	6
4	GO:1903321	negative regulation of protein modification by small protein conjugation or removal	7/148	95/18722	1.03414e-05	0.000455023	0.000391391	RPS7/RPS20/RPL5/RPL11/MAD2L1/RPS3/RPS15	7
4	GO:0051304	chromosome separation	7/148	96/18722	1.10817e-05	0.000476759	0.000410087	UBE2C/TOP2A/ZWINT/MAD2L1/CENPF/CDC6/CCNB1	7
4	GO:1903051	negative regulation of proteolysis involved in cellular protein catabolic process	6/148	64/18722	1.13302e-05	0.000476856	0.000410171	PBK/RPS7/RPL5/RPL11/EIF3H/SDCBP	6
4	GO:0010965	regulation of mitotic sister chromatid separation	6/148	65/18722	1.24018e-05	0.000500204	0.000430254	UBE2C/ZWINT/MAD2L1/CENPF/CDC6/CCNB1	6
4	GO:0044784	metaphase/anaphase transition of cell cycle	6/148	65/18722	1.24018e-05	0.000500204	0.000430254	UBE2C/ZWINT/MAD2L1/CENPF/CDC6/CCNB1	6
4	GO:0000028	ribosomal small subunit assembly	4/148	19/18722	1.32513e-05	0.000523561	0.000450344	RPS19/RPS5/RPSA/RPS15	4
4	GO:0051306	mitotic sister chromatid separation	6/148	67/18722	1.47906e-05	0.000572692	0.000492605	UBE2C/ZWINT/MAD2L1/CENPF/CDC6/CCNB1	6
4	GO:0007051	spindle organization	9/148	184/18722	1.59545e-05	0.000605644	0.000520949	TPX2/TUBB/CDC20/CCNB2/RPS3/RAN/CCNB1/PRC1/AURKA	9
4	GO:0033044	regulation of chromosome organization	9/148	187/18722	1.8147e-05	0.000675627	0.000581145	UBE2C/TOP2A/ZWINT/MAD2L1/CENPF/CDC6/HNRNPA1/CCNB1/CCT3	9
4	GO:0006417	regulation of translation	14/148	468/18722	2.12742e-05	0.000774995	0.000666617	EIF3K/RPL13A/RPS9/RPL10/RPL5/EIF3E/PABPC1/RPS3/RPS4X/EIF3H/MRPL13/NCL/RPL22/NPM1	14
4	GO:1902850	microtubule cytoskeleton organization involved in mitosis	8/148	147/18722	2.22616e-05	0.000774995	0.000666617	TPX2/NUSAP1/MAD2L1/CDC20/RAN/CCNB1/PRC1/AURKA	8
4	GO:0033045	regulation of sister chromatid segregation	6/148	72/18722	2.24172e-05	0.000774995	0.000666617	UBE2C/ZWINT/MAD2L1/CENPF/CDC6/CCNB1	6
4	GO:1905818	regulation of chromosome separation	6/148	72/18722	2.24172e-05	0.000774995	0.000666617	UBE2C/ZWINT/MAD2L1/CENPF/CDC6/CCNB1	6
4	GO:0022616	DNA strand elongation	4/148	22/18722	2.45512e-05	0.00083388	0.000717267	MCM4/MCM3/PCNA/MCM7	4
4	GO:1903363	negative regulation of cellular protein catabolic process	6/148	75/18722	2.83347e-05	0.000945793	0.00081353	PBK/RPS7/RPL5/RPL11/EIF3H/SDCBP	6
4	GO:0051225	spindle assembly	7/148	117/18722	4.01664e-05	0.001318	0.00113369	TPX2/TUBB/CDC20/CCNB2/RPS3/PRC1/AURKA	7
4	GO:1901798	positive regulation of signal transduction by p53 class mediator	4/148	25/18722	4.16811e-05	0.00134491	0.00115683	RPS7/RPS20/RPL11/RPS15	4
4	GO:0072331	signal transduction by p53 class mediator	8/148	163/18722	4.66496e-05	0.00148055	0.00127351	RPS7/RPS20/RPL5/SNAI2/RPL11/RPS15/NPM1/AURKA	8
4	GO:2000058	regulation of ubiquitin-dependent protein catabolic process	8/148	164/18722	4.87181e-05	0.00152126	0.00130852	PBK/RPS7/RPL5/RPL11/CDC20/EIF3H/SDCBP/AURKA	8
4	GO:0042177	negative regulation of protein catabolic process	7/148	121/18722	4.98115e-05	0.00153071	0.00131665	PBK/RPS7/RPL5/RPL11/MAD2L1/EIF3H/SDCBP	7
4	GO:2001251	negative regulation of chromosome organization	6/148	86/18722	6.16089e-05	0.00186367	0.00160305	TOP2A/ZWINT/MAD2L1/CENPF/HNRNPA1/CCNB1	6
4	GO:0000470	maturation of LSU-rRNA	4/148	28/18722	6.6232e-05	0.00197269	0.00169683	RPL7/RPL10A/RPL35/RPL7A	4
4	GO:0000727	double-strand break repair via break-induced replication	3/148	12/18722	0.000101071	0.00296474	0.00255014	MCM4/MCM3/MCM7	3
4	GO:0051783	regulation of nuclear division	7/148	139/18722	0.000119607	0.00345611	0.0029728	NUSAP1/ZWINT/MAD2L1/CDC20/CENPF/CCNB1/AURKA	7
4	GO:0071353	cellular response to interleukin-4	4/148	33/18722	0.000128366	0.00365466	0.00314358	RPLP0/TUBA1B/RPL3/IMPDH2	4
4	GO:0009060	aerobic respiration	8/148	189/18722	0.000131475	0.00368892	0.00317304	CDK1/ADSL/MDH2/COX6C/UQCRB/CCNB1/CYC1/OXA1L	8
4	GO:0006270	DNA replication initiation	4/148	34/18722	0.000144592	0.003999	0.00343976	CDC6/MCM4/MCM3/MCM7	4
4	GO:1902749	regulation of cell cycle G2/M phase transition	6/148	102/18722	0.000159103	0.00426682	0.00367013	CDK1/CENPF/CDC6/CCNB1/NPM1/AURKA	6
4	GO:0032435	negative regulation of proteasomal ubiquitin-dependent protein catabolic process	4/148	35/18722	0.000162251	0.00426682	0.00367013	PBK/RPL11/EIF3H/SDCBP	4
4	GO:0097421	liver regeneration	4/148	35/18722	0.000162251	0.00426682	0.00367013	RPS16/RPS15/AURKA/PCNA	4
4	GO:0000054	ribosomal subunit export from nucleus	3/148	14/18722	0.000165295	0.00426682	0.00367013	RAN/RPS15/NPM1	3
4	GO:0033750	ribosome localization	3/148	14/18722	0.000165295	0.00426682	0.00367013	RAN/RPS15/NPM1	3
4	GO:0044839	cell cycle G2/M phase transition	7/148	148/18722	0.000176599	0.00449863	0.00386952	CDK1/CCNB2/CENPF/CDC6/CCNB1/NPM1/AURKA	7
4	GO:0070670	response to interleukin-4	4/148	36/18722	0.000181416	0.00456133	0.00392345	RPLP0/TUBA1B/RPL3/IMPDH2	4
4	GO:0006323	DNA packaging	8/148	199/18722	0.000187312	0.00464918	0.00399902	CDK1/TOP2A/NUSAP1/HMGB1/SET/CCNB1/NPM1/HMGB2	8
4	GO:0045787	positive regulation of cell cycle	10/148	313/18722	0.000197002	0.00482779	0.00415266	CDK1/UBE2C/CKS1B/NUSAP1/MAD2L1/CDC6/RPS15A/CCNB1/NPM1/AURKA	10
4	GO:0000462	maturation of SSU-rRNA from tricistronic rRNA transcript (SSU-rRNA, 5.8S rRNA, LSU-rRNA)	4/148	37/18722	0.000202163	0.00489235	0.00420819	RPS19/RPS16/RPS8/DCAF13	4
4	GO:0071428	rRNA-containing ribonucleoprotein complex export from nucleus	3/148	15/18722	0.000205423	0.00490987	0.00422325	RAN/RPS15/NPM1	3
4	GO:0007094	mitotic spindle assembly checkpoint signaling	4/148	38/18722	0.000224567	0.00517573	0.00445193	ZWINT/MAD2L1/CENPF/CCNB1	4
4	GO:0071173	spindle assembly checkpoint signaling	4/148	38/18722	0.000224567	0.00517573	0.00445193	ZWINT/MAD2L1/CENPF/CCNB1	4
4	GO:0071174	mitotic spindle checkpoint signaling	4/148	38/18722	0.000224567	0.00517573	0.00445193	ZWINT/MAD2L1/CENPF/CCNB1	4
4	GO:0006260	DNA replication	9/148	260/18722	0.000228966	0.00521503	0.00448574	CDK1/SET/CDC6/TOP1MT/MCM4/MCM3/PCNA/MCM7/RRM2	9
4	GO:0007088	regulation of mitotic nuclear division	6/148	110/18722	0.000240328	0.00541017	0.0046536	NUSAP1/ZWINT/MAD2L1/CENPF/CCNB1/AURKA	6
4	GO:0031577	spindle checkpoint signaling	4/148	39/18722	0.000248703	0.00553435	0.00476041	ZWINT/MAD2L1/CENPF/CCNB1	4
4	GO:0045841	negative regulation of mitotic metaphase/anaphase transition	4/148	40/18722	0.000274649	0.00604228	0.0051973	ZWINT/MAD2L1/CENPF/CCNB1	4
4	GO:0007346	regulation of mitotic cell cycle	12/148	457/18722	0.000282564	0.00614657	0.00528701	CDK1/UBE2C/CKS1B/NUSAP1/ZWINT/MAD2L1/CENPF/CDC6/CCNB1/ANLN/SDCBP/AURKA	12
4	GO:1902100	negative regulation of metaphase/anaphase transition of cell cycle	4/148	42/18722	0.000332282	0.00714775	0.00614819	ZWINT/MAD2L1/CENPF/CCNB1	4
4	GO:0031100	animal organ regeneration	5/148	76/18722	0.000339439	0.00722148	0.0062116	CDK1/RPS16/RPS15/AURKA/PCNA	5
4	GO:0033046	negative regulation of sister chromatid segregation	4/148	43/18722	0.000364126	0.00749945	0.0064507	ZWINT/MAD2L1/CENPF/CCNB1	4
4	GO:0033048	negative regulation of mitotic sister chromatid segregation	4/148	43/18722	0.000364126	0.00749945	0.0064507	ZWINT/MAD2L1/CENPF/CCNB1	4
4	GO:2000816	negative regulation of mitotic sister chromatid separation	4/148	43/18722	0.000364126	0.00749945	0.0064507	ZWINT/MAD2L1/CENPF/CCNB1	4
4	GO:1903050	regulation of proteolysis involved in cellular protein catabolic process	8/148	221/18722	0.000380167	0.0077474	0.00666398	PBK/RPS7/RPL5/RPL11/CDC20/EIF3H/SDCBP/AURKA	8
4	GO:0007052	mitotic spindle organization	6/148	120/18722	0.000384246	0.00774896	0.00666532	TPX2/CDC20/RAN/CCNB1/PRC1/AURKA	6
4	GO:0006446	regulation of translational initiation	5/148	79/18722	0.000406307	0.00810938	0.00697534	EIF3K/RPL13A/EIF3E/EIF3H/NPM1	5
4	GO:0051985	negative regulation of chromosome segregation	4/148	45/18722	0.000434268	0.00840743	0.00723171	ZWINT/MAD2L1/CENPF/CCNB1	4
4	GO:0071364	cellular response to epidermal growth factor stimulus	4/148	45/18722	0.000434268	0.00840743	0.00723171	SNAI2/NCL/EEF1A1/MCM7	4
4	GO:1905819	negative regulation of chromosome separation	4/148	45/18722	0.000434268	0.00840743	0.00723171	ZWINT/MAD2L1/CENPF/CCNB1	4
4	GO:0033047	regulation of mitotic sister chromatid segregation	4/148	46/18722	0.000472727	0.00906137	0.0077942	ZWINT/MAD2L1/CENPF/CCNB1	4
4	GO:0045333	cellular respiration	8/148	230/18722	0.000495516	0.00940508	0.00808984	CDK1/ADSL/MDH2/COX6C/UQCRB/CCNB1/CYC1/OXA1L	8
4	GO:0032508	DNA duplex unwinding	5/148	84/18722	0.000539262	0.010136	0.00871858	TOP2A/RUVBL2/MCM4/MCM3/MCM7	5
4	GO:0030261	chromosome condensation	4/148	48/18722	0.000556822	0.0102162	0.00878754	CDK1/TOP2A/NUSAP1/CCNB1	4
4	GO:0045839	negative regulation of mitotic nuclear division	4/148	48/18722	0.000556822	0.0102162	0.00878754	ZWINT/MAD2L1/CENPF/CCNB1	4
4	GO:0044772	mitotic cell cycle phase transition	11/148	424/18722	0.000561754	0.0102162	0.00878754	CDK1/UBE2C/ZWINT/RPS6/MAD2L1/CCNB2/CENPF/CDC6/CCNB1/ANLN/AURKA	11
4	GO:0007093	mitotic cell cycle checkpoint signaling	6/148	129/18722	0.000564636	0.0102162	0.00878754	CDK1/ZWINT/MAD2L1/CENPF/CDC6/CCNB1	6
4	GO:0090068	positive regulation of cell cycle process	8/148	236/18722	0.000587097	0.0105243	0.00905251	CDK1/UBE2C/NUSAP1/MAD2L1/CDC6/CCNB1/NPM1/AURKA	8
4	GO:0070849	response to epidermal growth factor	4/148	49/18722	0.000602622	0.0106062	0.00912295	SNAI2/NCL/EEF1A1/MCM7	4
4	GO:1901799	negative regulation of proteasomal protein catabolic process	4/148	49/18722	0.000602622	0.0106062	0.00912295	PBK/RPL11/EIF3H/SDCBP	4
4	GO:1901990	regulation of mitotic cell cycle phase transition	9/148	299/18722	0.000633037	0.0110411	0.00949706	CDK1/UBE2C/ZWINT/MAD2L1/CENPF/CDC6/CCNB1/ANLN/AURKA	9
4	GO:0030490	maturation of SSU-rRNA	4/148	50/18722	0.000651033	0.0112536	0.00967984	RPS19/RPS16/RPS8/DCAF13	4
4	GO:0032434	regulation of proteasomal ubiquitin-dependent protein catabolic process	6/148	134/18722	0.000689941	0.0118206	0.0101676	PBK/RPL11/CDC20/EIF3H/SDCBP/AURKA	6
4	GO:0045727	positive regulation of translation	6/148	136/18722	0.000745692	0.0126637	0.0108928	RPS9/RPL5/EIF3E/PABPC1/RPS4X/NPM1	6
4	GO:0010389	regulation of G2/M transition of mitotic cell cycle	5/148	94/18722	0.00090021	0.0151548	0.0130355	CDK1/CENPF/CDC6/CCNB1/AURKA	5
4	GO:0042773	ATP synthesis coupled electron transport	5/148	95/18722	0.000944253	0.0156246	0.0134396	CDK1/COX6C/UQCRB/CCNB1/CYC1	5
4	GO:0042775	mitochondrial ATP synthesis coupled electron transport	5/148	95/18722	0.000944253	0.0156246	0.0134396	CDK1/COX6C/UQCRB/CCNB1/CYC1	5
4	GO:1903362	regulation of cellular protein catabolic process	8/148	255/18722	0.000971071	0.01581	0.0135991	PBK/RPS7/RPL5/RPL11/CDC20/EIF3H/SDCBP/AURKA	8
4	GO:0015980	energy derivation by oxidation of organic compounds	9/148	318/18722	0.000978638	0.01581	0.0135991	CDK1/ADSL/HMGB1/MDH2/COX6C/UQCRB/CCNB1/CYC1/OXA1L	9
4	GO:0046039	GTP metabolic process	3/148	25/18722	0.000979961	0.01581	0.0135991	RAN/NME2/IMPDH2	3
4	GO:0051784	negative regulation of nuclear division	4/148	56/18722	0.00100094	0.016015	0.0137754	ZWINT/MAD2L1/CENPF/CCNB1	4
4	GO:0051205	protein insertion into membrane	4/148	57/18722	0.00106993	0.0169786	0.0146042	TIMM13/TOMM22/EMC2/OXA1L	4
4	GO:1901987	regulation of cell cycle phase transition	10/148	390/18722	0.00109348	0.0172112	0.0148043	CDK1/UBE2C/ZWINT/MAD2L1/CENPF/CDC6/CCNB1/ANLN/NPM1/AURKA	10
4	GO:0042176	regulation of protein catabolic process	10/148	391/18722	0.00111472	0.017404	0.0149702	PBK/RPS7/RPL5/RPL11/MAD2L1/CDC20/EIF3H/EEF1A1/SDCBP/AURKA	10
4	GO:0007143	female meiotic nuclear division	3/148	29/18722	0.00152129	0.0233747	0.0201059	TOP2A/CCNB2/AURKA	3
4	GO:0045737	positive regulation of cyclin-dependent protein serine/threonine kinase activity	3/148	29/18722	0.00152129	0.0233747	0.0201059	CKS1B/CDC6/CCNB1	3
4	GO:0002262	myeloid cell homeostasis	6/148	157/18722	0.00156554	0.0238652	0.0205278	RPS19/RPS6/SLC25A5/HMGB1/RPS17/HMGB2	6
4	GO:0090151	establishment of protein localization to mitochondrial membrane	3/148	30/18722	0.00168059	0.0252219	0.0216948	TIMM13/TOMM22/OXA1L	3
4	GO:1902751	positive regulation of cell cycle G2/M phase transition	3/148	30/18722	0.00168059	0.0252219	0.0216948	CDK1/CCNB1/NPM1	3
4	GO:0010639	negative regulation of organelle organization	9/148	347/18722	0.00178811	0.0266291	0.0229052	TPX2/TOP2A/ZWINT/SLC25A5/MAD2L1/CENPF/HNRNPA1/CCNB1/NPM1	9
4	GO:0034250	positive regulation of cellular amide metabolic process	6/148	162/18722	0.00183539	0.0271245	0.0233313	RPS9/RPL5/EIF3E/PABPC1/RPS4X/NPM1	6
4	GO:0045861	negative regulation of proteolysis	9/148	351/18722	0.00193288	0.0283489	0.0243845	BIRC5/SERPINF1/PBK/RPS7/RPL5/RPL11/EIF3H/SERPINB9/SDCBP	9
4	GO:0072594	establishment of protein localization to organelle	10/148	422/18722	0.00196106	0.0285459	0.024554	CDK1/SAE1/TIMM13/RUVBL2/RAN/TIMM50/TOMM22/CCT3/OXA1L/KPNA2	10
4	GO:0031640	killing of cells of other organism	4/148	68/18722	0.00206287	0.0298038	0.0256359	RPS19/RPL30/SERPINB9/HMGN2	4
4	GO:0022904	respiratory electron transport chain	5/148	114/18722	0.0021229	0.030444	0.0261866	CDK1/COX6C/UQCRB/CCNB1/CYC1	5
4	GO:1901989	positive regulation of cell cycle phase transition	5/148	115/18722	0.0022055	0.0313675	0.026981	CDK1/UBE2C/CDC6/CCNB1/NPM1	5
4	GO:1904031	positive regulation of cyclin-dependent protein kinase activity	3/148	33/18722	0.0022197	0.0313675	0.026981	CKS1B/CDC6/CCNB1	3
4	GO:0000075	cell cycle checkpoint signaling	6/148	169/18722	0.00227072	0.0318558	0.027401	CDK1/ZWINT/MAD2L1/CENPF/CDC6/CCNB1	6
4	GO:0007006	mitochondrial membrane organization	5/148	116/18722	0.00229042	0.0319011	0.02744	SLC25A5/TIMM13/TIMM50/TOMM22/OXA1L	5
4	GO:0072655	establishment of protein localization to mitochondrion	5/148	120/18722	0.00265405	0.0365304	0.0314219	SAE1/TIMM13/TIMM50/TOMM22/OXA1L	5
4	GO:1904668	positive regulation of ubiquitin protein ligase activity	2/148	10/18722	0.0026794	0.0365304	0.0314219	UBE2C/CDC20	2
4	GO:2000434	regulation of protein neddylation	2/148	10/18722	0.0026794	0.0365304	0.0314219	RPL5/RPL11	2
4	GO:0006310	DNA recombination	8/148	305/18722	0.00298171	0.0403677	0.0347225	TOP2A/HMGB1/RUVBL2/MCM4/MCM3/HMGB2/MCM7/KPNA2	8
4	GO:1901991	negative regulation of mitotic cell cycle phase transition	6/148	179/18722	0.00302229	0.040633	0.0349507	CDK1/ZWINT/MAD2L1/CENPF/CDC6/CCNB1	6
4	GO:0033260	nuclear DNA replication	3/148	37/18722	0.00308911	0.041245	0.0354771	MCM4/MCM3/PCNA	3
4	GO:0070585	protein localization to mitochondrion	5/148	125/18722	0.00316533	0.0417699	0.0359286	SAE1/TIMM13/TIMM50/TOMM22/OXA1L	5
4	GO:0006122	mitochondrial electron transport, ubiquinol to cytochrome c	2/148	11/18722	0.00325788	0.0417699	0.0359286	UQCRB/CYC1	2
4	GO:0006183	GTP biosynthetic process	2/148	11/18722	0.00325788	0.0417699	0.0359286	NME2/IMPDH2	2
4	GO:0007144	female meiosis I	2/148	11/18722	0.00325788	0.0417699	0.0359286	CCNB2/AURKA	2
4	GO:0035404	histone-serine phosphorylation	2/148	11/18722	0.00325788	0.0417699	0.0359286	CCNB1/AURKA	2
4	GO:0055015	ventricular cardiac muscle cell development	2/148	11/18722	0.00325788	0.0417699	0.0359286	CDK1/CCNB1	2
4	GO:0016572	histone phosphorylation	3/148	39/18722	0.00359181	0.0457483	0.0393507	CDK1/CCNB1/AURKA	3
4	GO:0034101	erythrocyte homeostasis	5/148	129/18722	0.00362271	0.0458403	0.0394299	RPS19/RPS6/SLC25A5/RPS17/HMGB2	5
4	GO:0061136	regulation of proteasomal protein catabolic process	6/148	187/18722	0.00374647	0.0470985	0.0405121	PBK/RPL11/CDC20/EIF3H/SDCBP/AURKA	6
4	GO:0001906	cell killing	6/148	188/18722	0.00384531	0.0480291	0.0413126	RPS19/TUBB/RPL30/SERPINB9/HMGN2/TUBB4B	6
4	GO:0009895	negative regulation of catabolic process	8/148	320/18722	0.00398493	0.049454	0.0425382	PBK/RPS7/RPL5/RPL11/MAD2L1/PABPC1/EIF3H/SDCBP	8
3	GO:0030198	extracellular matrix organization	9/85	301/18722	8.99409e-06	0.00545968	0.00472541	MMP8/COL15A1/APP/NID1/ADAMTS1/ANGPTL7/TGFBI/COL1A2/LOXL3	9
3	GO:0043062	extracellular structure organization	9/85	302/18722	9.2364e-06	0.00545968	0.00472541	MMP8/COL15A1/APP/NID1/ADAMTS1/ANGPTL7/TGFBI/COL1A2/LOXL3	9
3	GO:0045229	external encapsulating structure organization	9/85	304/18722	9.73783e-06	0.00545968	0.00472541	MMP8/COL15A1/APP/NID1/ADAMTS1/ANGPTL7/TGFBI/COL1A2/LOXL3	9
3	GO:0006563	L-serine metabolic process	3/85	12/18722	1.92912e-05	0.00811193	0.00702097	PHGDH/PSAT1/SERINC5	3
3	GO:0009070	serine family amino acid biosynthetic process	3/85	21/18722	0.000113228	0.0380899	0.0329673	PHGDH/PSAT1/SERINC5	3
2	GO:0002181	cytoplasmic translation	14/178	148/18722	1.43363e-10	3.95968e-07	3.61576e-07	RPS28/RPS25/EEF2/RPL26/UBA52/RPL37/EIF4A1/RPL36/RPL18A/RPS15/RPS21/RPS14/EIF3G/RPL21	14
2	GO:0030199	collagen fibril organization	9/178	61/18722	5.87671e-09	8.11573e-06	7.41084e-06	COL3A1/FMOD/PXDN/COL1A2/LOX/COL5A2/LOXL2/FKBP10/LOXL3	9
2	GO:0010038	response to metal ion	17/178	373/18722	1.06656e-07	9.81947e-05	8.96659e-05	TERT/TNFRSF11B/AQP1/PTGS2/TF/AQP3/PDCD6/LOXL2/APP/CALR/SPARC/S100A16/MT1X/CPNE1/NDRG1/DUSP1/SLC12A2	17
2	GO:0045229	external encapsulating structure organization	14/178	304/18722	1.31514e-06	0.000908103	0.000829229	COL3A1/TNFRSF11B/FMOD/PXDN/COL1A2/LOX/COL5A2/LOXL2/APP/LAMB1/FKBP10/CST3/HRNR/LOXL3	14
2	GO:0030198	extracellular matrix organization	13/178	301/18722	6.39495e-06	0.00261518	0.00238803	COL3A1/TNFRSF11B/FMOD/PXDN/COL1A2/LOX/COL5A2/LOXL2/APP/LAMB1/FKBP10/CST3/LOXL3	13
2	GO:0007584	response to nutrient	10/178	174/18722	6.58726e-06	0.00261518	0.00238803	TNFRSF11B/SFRP1/PTGS2/AQP3/LPL/EEF2/MAP1B/ATP2B1/SPARC/LDHA	10
2	GO:0043062	extracellular structure organization	13/178	302/18722	6.62789e-06	0.00261518	0.00238803	COL3A1/TNFRSF11B/FMOD/PXDN/COL1A2/LOX/COL5A2/LOXL2/APP/LAMB1/FKBP10/CST3/LOXL3	13
2	GO:0033273	response to vitamin	7/178	93/18722	2.97102e-05	0.0102575	0.00936654	SFRP1/PTGS2/AQP3/EEF2/MAP1B/ATP2B1/SPARC	7
2	GO:0046683	response to organophosphorus	8/178	131/18722	3.65092e-05	0.0102679	0.00937611	AQP1/PTGS2/APP/AHR/HSP90B1/SPARC/LDHA/DUSP1	8
2	GO:0001503	ossification	14/178	408/18722	3.71757e-05	0.0102679	0.00937611	SFRP1/PTGS2/COL1A2/LOX/MGP/DHRS3/COL5A2/ANKH/IFITM1/RPS15/ATP2B1/SPARC/WWTR1/SND1	14
2	GO:0085029	extracellular matrix assembly	5/178	45/18722	6.5933e-05	0.0165552	0.0151173	PXDN/COL1A2/LOX/LAMB1/FKBP10	5
2	GO:0014074	response to purine-containing compound	8/178	148/18722	8.67038e-05	0.0199563	0.018223	AQP1/PTGS2/APP/AHR/HSP90B1/SPARC/LDHA/DUSP1	8
2	GO:1901654	response to ketone	9/178	194/18722	0.000102251	0.0217245	0.0198376	SFRP1/AQP1/ERRFI1/ADCY2/AHR/CALR/ATP2B1/ABHD2/DUSP1	9
2	GO:0034975	protein folding in endoplasmic reticulum	3/178	11/18722	0.000131824	0.0242731	0.0221649	DNAJC3/HSP90B1/CALR	3
2	GO:0043589	skin morphogenesis	3/178	11/18722	0.000131824	0.0242731	0.0221649	ITGB4/COL1A2/ERRFI1	3
2	GO:0001666	response to hypoxia	11/178	307/18722	0.000177124	0.0305761	0.0279204	TERT/SFRP1/AQP1/PTGS2/AQP3/LOXL2/HSP90B1/CRYAB/ANGPTL4/LDHA/NDRG1	11
2	GO:0006457	protein folding	9/178	212/18722	0.000199663	0.0324394	0.0296219	PPIB/DNAJC3/HSP90B1/CRYAB/CALR/PDIA4/FKBP9/HSPH1/DNAJB1	9
2	GO:0051591	response to cAMP	6/178	93/18722	0.000261036	0.0374527	0.0341997	AQP1/APP/AHR/SPARC/LDHA/DUSP1	6
2	GO:0036293	response to decreased oxygen levels	11/178	322/18722	0.000267122	0.0374527	0.0341997	TERT/SFRP1/AQP1/PTGS2/AQP3/LOXL2/HSP90B1/CRYAB/ANGPTL4/LDHA/NDRG1	11
2	GO:0042255	ribosome assembly	5/178	61/18722	0.000284	0.0374527	0.0341997	RPS28/BRIX1/RPS15/RPS14/C1QBP	5
2	GO:0018158	protein oxidation	3/178	14/18722	0.00028476	0.0374527	0.0341997	LOX/LOXL2/LOXL3	3
2	GO:1901655	cellular response to ketone	6/178	96/18722	0.000310116	0.0389337	0.0355521	SFRP1/AQP1/ERRFI1/ADCY2/AHR/ATP2B1	6
2	GO:0033280	response to vitamin D	4/178	35/18722	0.000328543	0.0394537	0.0360269	SFRP1/PTGS2/AQP3/ATP2B1	4
2	GO:0006979	response to oxidative stress	13/178	446/18722	0.000351572	0.04046	0.0369459	AQP1/PTGS2/PXDN/GPR37/APP/NET1/PRDX2/EEF2/CRYAB/LDHA/NCOA7/RCAN1/DUSP1	13
2	GO:0032355	response to estradiol	7/178	141/18722	0.000404727	0.0447143	0.0408306	SFRP1/PTGS2/EEF2/MAP1B/CRYAB/CALR/DUSP1	7
