# Supplementary material for: Analysis of Melanoma Gene Expression Signatures at the Single-Cell Level Uncovers 45-Gene Signature Related to Prognosis
Source: Biomedicines. 2022 Jun 22;10(7):1478. doi: 10.3390/biomedicines10071478 (PMC9313451; doi:10.3390/biomedicines10071478)
Supplement: Supplementary file 1 [file biomedicines-10-01478-s001.zip › Table S4 Hallmark GSEA for the scRNA melanoma cell clusters.xlsx]

## Sheet: scRNA_clusters_Hallmark_GSEA
Table S4 Hallmark GSEA for the scRNA melanoma cell clusters.
Gene set	0	5	1	4	3	2
HALLMARK_ADIPOGENESIS	-0.293753	-0.354155	-0.063085	0.0968195	0.228795	0.0302907
HALLMARK_ALLOGRAFT_REJECTION	-0.332432	0.583045	-0.0335886	-0.0452467	-0.0216406	-0.239973
HALLMARK_ANDROGEN_RESPONSE	-0.182224	-0.224817	-0.160122	-0.120668	0.291735	0.0425648
HALLMARK_ANGIOGENESIS	-0.115769	-0.0680712	-0.372209	-0.00572413	0.371681	0.412814
HALLMARK_APICAL_JUNCTION	-0.0513564	-0.152826	-0.238613	0.0947575	0.169357	0.0242639
HALLMARK_APICAL_SURFACE	0.234838	-0.0105678	-0.173109	-0.198806	0.155079	0.0286373
HALLMARK_APOPTOSIS	0.108808	0.144272	-0.148889	-0.24716	0.0201213	-0.05575
HALLMARK_BILE_ACID_METABOLISM	0.12237	-0.117271	-0.110609	-0.209363	0.0823917	0.0547562
HALLMARK_CHOLESTEROL_HOMEOSTASIS	-0.197997	-0.142224	0.157162	-0.0366182	0.131615	-0.109368
HALLMARK_COAGULATION	0.262001	-0.00695701	-0.209021	-0.153309	0.225848	0.059682
HALLMARK_COMPLEMENT	-0.0365003	0.3559	-0.239006	-0.175661	0.21116	-0.114414
HALLMARK_DNA_REPAIR	-0.421804	-0.385383	-0.0649521	0.301824	0.135721	-0.0484968
HALLMARK_E2F_TARGETS	-0.646136	0.00665576	-0.0359537	0.636041	-0.0623461	-0.364192
HALLMARK_EPITHELIAL_MESENCHYMAL_TRANSITION	-0.151231	-0.244958	-0.35646	-0.0105182	0.383836	0.307662
HALLMARK_ESTROGEN_RESPONSE_EARLY	0.0850331	-0.0903019	-0.16115	-0.123602	0.0544193	0.0145736
HALLMARK_ESTROGEN_RESPONSE_LATE	0.000409501	-0.0812038	-0.0771296	0.0783093	-0.0119663	-0.0106017
HALLMARK_FATTY_ACID_METABOLISM	-0.1822	-0.301552	0.065857	0.250181	0.196178	-0.13667
HALLMARK_G2M_CHECKPOINT	-0.520188	0.0132344	-0.0295413	0.512142	-0.0106529	-0.331846
HALLMARK_GLYCOLYSIS	-0.220963	-0.325253	-0.126085	0.0997987	0.245702	0.0980329
HALLMARK_HEDGEHOG_SIGNALING	0.306487	0.0416033	-0.186717	-0.32788	0.236524	-0.129387
HALLMARK_HEME_METABOLISM	-0.0851716	-0.0972534	0.0712977	-0.194428	0.186757	-0.192685
HALLMARK_HYPOXIA	-0.182856	-0.196052	-0.0196171	-0.27282	0.271673	0.165246
HALLMARK_IL2_STAT5_SIGNALING	0.0073834	0.283719	-0.195658	-0.242601	0.0829007	-0.0760666
HALLMARK_IL6_JAK_STAT3_SIGNALING	-0.162883	0.440555	-0.247935	-0.237908	0.125995	0.103138
HALLMARK_INFLAMMATORY_RESPONSE	-0.124491	0.478044	-0.157084	-0.196848	-0.00784681	-0.0935578
HALLMARK_INTERFERON_ALPHA_RESPONSE	-0.190839	0.446702	0.382054	-0.433802	0.264761	-0.558561
HALLMARK_INTERFERON_GAMMA_RESPONSE	-0.229414	0.520414	0.153826	-0.352314	0.207689	-0.453028
HALLMARK_KRAS_SIGNALING_DN	0.193141	0.214801	0.0413758	0.127743	-0.0436507	-0.167796
HALLMARK_KRAS_SIGNALING_UP	-0.0186135	0.225039	-0.235715	-0.0525769	0.0463992	0.110474
HALLMARK_MITOTIC_SPINDLE	-0.236068	0.118128	-0.18752	0.0437824	0.130147	-0.150982
HALLMARK_MTORC1_SIGNALING	-0.462127	-0.324912	-0.0791024	0.0838024	0.355699	0.0512517
HALLMARK_MYC_TARGETS_V1	-0.699739	-0.409105	0.22989	0.584734	0.275036	-0.107742
HALLMARK_MYC_TARGETS_V2	-0.706144	-0.480592	0.260276	0.484621	0.366945	0.0392686
HALLMARK_MYOGENESIS	0.0393634	-0.14479	-0.145473	0.0355133	0.142445	0.116339
HALLMARK_NOTCH_SIGNALING	-0.0141391	-0.370356	-0.237574	-0.131872	0.349557	-0.0152053
HALLMARK_OXIDATIVE_PHOSPHORYLATION	-0.523643	-0.513267	0.0687374	0.438632	0.406311	-0.0743931
HALLMARK_P53_PATHWAY	0.0734298	-0.186681	-0.0888882	-0.0652763	-0.10448	0.0601457
HALLMARK_PANCREAS_BETA_CELLS	-0.0436658	0.123193	0.0640169	0.372316	-0.188004	-0.0360544
HALLMARK_PEROXISOME	-0.109536	-0.123686	-0.013695	0.0110602	0.220205	-0.119465
HALLMARK_PI3K_AKT_MTOR_SIGNALING	-0.325014	0.0998103	0.0270328	-0.171083	0.212062	-0.0478549
HALLMARK_PROTEIN_SECRETION	-0.176567	-0.408864	-0.0675246	-0.419522	0.507036	0.129492
HALLMARK_REACTIVE_OXYGEN_SPECIES_PATHWAY	-0.202684	-0.444758	-0.238249	0.216476	0.330726	-0.0944886
HALLMARK_SPERMATOGENESIS	-0.224598	-0.013574	0.198474	0.280596	-0.178596	-0.025547
HALLMARK_TGF_BETA_SIGNALING	0.00572231	-0.0352957	-0.168317	-0.34111	0.196967	-0.0130008
HALLMARK_TNFA_SIGNALING_VIA_NFKB	0.0479731	0.300987	-0.282277	-0.426628	0.145415	0.124814
HALLMARK_UNFOLDED_PROTEIN_RESPONSE	-0.503478	-0.283263	-0.136733	-0.00368169	0.43317	0.0716564
HALLMARK_UV_RESPONSE_DN	-0.0124826	-0.176869	-0.317332	-0.238977	0.131152	0.187983
HALLMARK_UV_RESPONSE_UP	-0.189713	-0.22258	-0.166001	-0.0665669	0.224723	0.0241706
HALLMARK_WNT_BETA_CATENIN_SIGNALING	0.200268	-0.331519	0.199533	-0.259531	-0.0412213	0.105921
HALLMARK_XENOBIOTIC_METABOLISM	-0.0612109	-0.190118	-0.154047	0.169116	0.07555	0.0112775
