# Supplementary material for: Analysis of Melanoma Gene Expression Signatures at the Single-Cell Level Uncovers 45-Gene Signature Related to Prognosis
Source: Biomedicines. 2022 Jun 22;10(7):1478. doi: 10.3390/biomedicines10071478 (PMC9313451; doi:10.3390/biomedicines10071478)
Supplement: Supplementary file 1 [file biomedicines-10-01478-s001.zip › Table S5 Deconvoluted TCGA-SKCM data based on the signature of the scRNA melanoma cell clusters.xlsx]

## Sheet: CIBERSORTx
Table S5 Deconvoluted TCGA-SKCM data based on the signature of the scRNA melanoma cell clusters.
TCGA-SKCM patients	0	5	1	4	3	2
TCGA-EB-A6QY-01A-12R-A32P-07	0.18547	0.100761	0.146615	0.304276	0.26281	6.87e-05
TCGA-D9-A4Z5-01A-11R-A266-07	0.217505	0.202375	0.226576	0.0751471	0.135152	0.143244
TCGA-EB-A5VU-01A-21R-A32P-07	0.0910416	0.136553	0	0.286418	0.352249	0.133739
TCGA-BF-A1PU-01A-11R-A18S-07	0.235841	0	0.393803	0.0305021	0.339853	0
TCGA-ER-A196-01A-11R-A18T-07	0.0317878	0.210119	0.109714	0.232278	0.316423	0.0996788
TCGA-FS-A1ZN-01A-11R-A18T-07	0.272464	0.136085	0.125114	0.16591	0.223525	0.0769016
TCGA-BF-AAP1-01A-11R-A39D-07	0.0581155	0.154186	0.0422305	0.325269	0.303856	0.116343
TCGA-BF-A5ES-01A-11R-A27Q-07	0.27345	0.202288	0.165446	0	0.358816	0
TCGA-ER-A19T-01A-11R-A18T-07	0	0.0696216	0.254185	0.317818	0.220158	0.138217
TCGA-BF-A3DM-01A-11R-A20F-07	0.0687798	0.127857	0	0.15915	0.545282	0.0989315
TCGA-BF-A3DJ-01A-11R-A20F-07	0.218775	0.254356	0	0	0.405924	0.120945
TCGA-GN-A26C-01A-11R-A18T-07	0	0.558193	0	0	0.31216	0.129648
TCGA-ER-A42H-01A-11R-A24X-07	0	0.136656	0.0867915	0.514883	0.102895	0.158775
TCGA-BF-A3DL-01A-11R-A20F-07	0.200006	0.13783	0.116186	0.225085	0.26543	0.0554636
TCGA-EB-A6QZ-01A-12R-A32P-07	0.183722	0.107225	0.0642706	0.276938	0.274543	0.0933014
TCGA-XV-A9W2-01A-11R-A39D-07	0.107234	0.131853	0.13219	0.351492	0.277231	0
TCGA-ER-A2NB-01A-12R-A18S-07	0.139304	0.326722	0	0.306175	0.101503	0.126296
TCGA-EB-A3XF-01A-31R-A239-07	0.186608	0.19	0.267953	0	0.355439	0
TCGA-D9-A3Z4-01A-11R-A239-07	0.180924	0.239662	0.0826534	0.178185	0.209727	0.108849
TCGA-EB-A42Z-01A-12R-A24X-07	0.347732	0.208673	0	0	0.443595	0
TCGA-EB-A82C-01A-11R-A352-07	0.184717	0.100563	0.190293	0.239018	0.224662	0.0607465
TCGA-D9-A4Z3-01A-11R-A266-07	0	0.164564	0	0.616275	0.00490258	0.214258
TCGA-EB-A41B-01A-11R-A24X-07	0.0531954	0.145627	0.311097	0.39374	0	0.0963403
TCGA-EB-A4IS-01A-21R-A266-07	0.0924742	0.490371	0.021955	0.0222999	0.335149	0.0377507
TCGA-EB-A51B-01A-11R-A27Q-07	0.169781	0.326166	0.170596	0.0389694	0.294488	0
TCGA-BF-A5EP-01A-12R-A27Q-07	0.263404	0.114613	0.00234734	0.23918	0.34131	0.0391458
TCGA-BF-AAP7-01A-11R-A40A-07	0.0563664	0.453409	0.0138527	0	0.476372	0
TCGA-EB-A44P-01A-11R-A266-07	0.246051	0.149491	0.179422	0	0.425036	0
TCGA-GN-A263-01A-11R-A18T-07	0.176875	0.08674	0.213174	0.143274	0.379936	0
TCGA-HR-A5NC-01A-11R-A27Q-07	0.201319	0.0830847	0.257626	0.0203614	0.405359	0.0322503
TCGA-XV-A9VZ-01A-11R-A38C-07	0	0.194331	0	0.58659	0	0.219079
TCGA-BF-A1PX-01A-12R-A18T-07	0.143854	0.480131	0	0	0.376014	0
TCGA-EB-A85I-01A-11R-A352-07	0.155547	0.348823	0	0	0.49563	0
TCGA-BF-AAOX-01A-11R-A39D-07	0.114324	0	0.391923	0.162177	0.331576	0
TCGA-EB-A24C-01A-11R-A18T-07	0.287306	0.103001	0.263779	0.117402	0.163004	0.0655087
TCGA-FW-A5DX-01A-11R-A27Q-07	0.293721	0.0747892	0	0.150947	0.385807	0.0947347
TCGA-EB-A5FP-01A-11R-A27Q-07	0.333894	0	0.208005	0.0773303	0.380771	0
TCGA-EB-A44N-01A-11R-A266-07	0.175415	0.259201	0	0.224796	0.269965	0.0706236
TCGA-XV-AAZV-01A-11R-A40A-07	0.103939	0.382743	0	0.0612753	0.331535	0.120507
TCGA-D3-A5GT-01A-12R-A311-07	0.0982737	0.129677	0.078844	0.512585	0.0771025	0.103518
TCGA-EB-A42Y-01A-12R-A24X-07	0.0769182	0.177098	0.0533352	0.437725	0.141382	0.113541
TCGA-EB-A85J-01A-12R-A352-07	0.0132613	0.465766	0.066834	0.349014	0.0884736	0.0166512
TCGA-EB-A1NK-01A-11R-A18T-07	0.319391	0.167344	0.0983951	0.142761	0.235891	0.0362185
TCGA-BF-AAP4-01A-11R-A40A-07	0.271788	0.235079	0.164122	0	0.32901	0
TCGA-FR-A726-01A-11R-A32P-07	0.196873	0.169151	0.11329	0.331914	0.0983668	0.0904069
TCGA-XV-AAZY-01A-12R-A40A-07	0.0990212	0.211229	0.15296	0.140037	0.396753	0
TCGA-BF-AAP6-01A-11R-A40A-07	0.203606	0.052644	0.227158	0	0.516593	0
TCGA-BF-AAOU-01A-12R-A39D-07	0.242489	0.219263	0	0.16305	0.27518	0.100018
TCGA-EB-A431-01A-11R-A266-07	0.294214	0.0330231	0.306357	0.0466782	0.319728	0
TCGA-EB-A24D-01A-11R-A18T-07	0.10384	0.162451	0.188898	0.312056	0.15634	0.0764158
TCGA-EB-A4P0-01A-41R-A266-07	0.122996	0.207724	0.221051	0.312659	0.0255445	0.110025
TCGA-EB-A553-01A-12R-A27Q-07	0.0100989	0.250319	0.0794127	0.463152	0.063131	0.133886
TCGA-EB-A44O-01A-11R-A266-07	0.253156	0.0991561	0.0289769	0.25884	0.35987	0
TCGA-FR-A728-01A-11R-A32P-07	0.124958	0.399985	0	0.0778744	0.397183	0
TCGA-EB-A5SF-01A-11R-A311-07	0.108528	0.157802	0.0730569	0.377882	0.225493	0.0572387
TCGA-BF-AAP8-01A-11R-A40A-07	0.0783777	0.133727	0.12289	0.528734	0	0.136272
TCGA-EB-A3XE-01A-12R-A239-07	0.0921476	0.269933	0.165175	0.151144	0.240786	0.0808141
TCGA-BF-A1PZ-01A-11R-A18S-07	0.308408	0.00950436	0.298452	0	0.383635	0
TCGA-EB-A6R0-01A-12R-A32P-07	0.0254491	0.285627	0.399665	0	0.289258	0
TCGA-BF-A1PV-01A-11R-A18U-07	0.183629	0.122671	0.050161	0.421396	0.143352	0.0787916
TCGA-BF-A1Q0-01A-21R-A18S-07	0.0468537	0.385078	0	0.149302	0.32979	0.0889773
TCGA-EB-A3Y7-01A-11R-A239-07	0.117282	0	0.275835	0.220581	0.386301	0
TCGA-EB-A97M-01A-11R-A38C-07	0.150294	0.225584	0.209573	0	0.41455	0
TCGA-BF-A3DN-01A-11R-A20F-07	0.241198	0.132082	0	0.0864188	0.412206	0.128096
TCGA-EB-A41A-01A-11R-A24X-07	0.195596	0.239706	0.20702	0.0330166	0.305604	0.0190577
TCGA-EB-A430-01A-11R-A24X-07	0.185254	0.196107	0.0895675	0.34494	0.0946402	0.0894916
TCGA-YG-AA3N-01A-11R-A38C-07	0.0668717	0.361554	0.272126	0	0.299449	0
TCGA-BF-A5ER-01A-12R-A27Q-07	0.0768813	0.143781	0.109407	0.446159	0.149098	0.0746735
TCGA-IH-A3EA-01A-11R-A20F-07	0.139632	0.208634	0.00618332	0.366354	0.171135	0.108062
TCGA-EB-A4OZ-01A-12R-A266-07	0.0405355	0.418402	0	0.176433	0.259229	0.105401
TCGA-EB-A551-01A-21R-A27Q-07	0.100227	0.402343	0	0.0124019	0.342552	0.142477
TCGA-FR-A3R1-01A-11R-A239-07	0.315493	0.249227	0.0901209	0	0.345159	0
TCGA-XV-AAZW-01A-12R-A40A-07	0.136088	0.163881	0	0.343253	0.204757	0.152022
TCGA-EB-A4XL-01A-11R-A27Q-07	0.239488	0.223034	0.103847	0.209683	0.110574	0.113375
TCGA-GN-A4U5-01A-11R-A32P-07	0.0984914	0.441531	0.106825	0	0.353153	0
TCGA-FR-A2OS-01A-11R-A21D-07	0.216469	0.150809	0.119957	0.320232	0.141718	0.0508154
TCGA-GF-A769-01A-32R-A32P-07	0.162165	0.12589	0	0.316415	0.185267	0.210262
TCGA-EB-A299-01A-21R-A18U-07	0.222182	0.253595	0	0.179581	0.152943	0.191699
TCGA-EB-A57M-01A-51R-A311-07	0	0.267793	0.189197	0.17117	0.299067	0.0727743
TCGA-EB-A3HV-01A-11R-A21D-07	0.249505	0.231514	0	0.18956	0.217873	0.111548
TCGA-DA-A960-01A-11R-A37K-07	0.0826105	0.114234	0.200958	0.557683	0	0.0445149
TCGA-BF-AAP2-01A-11R-A40A-07	0.100199	0.219	0.0760565	0.391758	0.120521	0.0924657
TCGA-ER-A19K-01A-21R-A18T-07	0.16346	0.191101	0.204145	0.0440674	0.397226	0
TCGA-EB-A3XB-01A-11R-A239-07	0.352053	0.149732	0.137258	0	0.360957	0
TCGA-EB-A5UM-01A-11R-A311-07	0.12223	0.270243	0.0553524	0.392906	0.0327426	0.126526
TCGA-BF-A5EO-01A-12R-A27Q-07	0.199341	0.221014	0.0820613	0	0.497584	0
TCGA-GN-A8LN-01A-11R-A37K-07	0.126239	0.230179	0	0.214507	0.246261	0.182814
TCGA-EB-A4OY-01A-11R-A266-07	0	0.127502	0.148573	0.453536	0.270389	0
TCGA-WE-A8K4-01A-12R-A37K-07	0.169178	0.249022	0.222327	0	0.359473	0
TCGA-XV-A9W5-01A-11R-A38C-07	0.191286	0.190258	0	0	0.436068	0.182388
TCGA-EB-A550-01A-61R-A27Q-07	0.112428	0.217938	0.10435	0.226284	0.275062	0.0639391
TCGA-GF-A2C7-01A-11R-A18T-07	0.0788477	0	0.359162	0.278497	0.280171	0.00332237
TCGA-D9-A4Z2-01A-11R-A24X-07	0.160894	0.173946	0.0201202	0.140239	0.320927	0.183874
TCGA-EB-A5SE-01A-11R-A311-07	0.160065	0.143046	0.0872666	0.327085	0.197519	0.0850192
TCGA-BF-A9VF-01A-11R-A37K-07	0.10617	0	0.312876	0.299713	0.281241	0
TCGA-EB-A3XC-01A-11R-A239-07	0.181295	0.206262	0.0395728	0.288067	0.284803	0
TCGA-BF-A5EQ-01A-21R-A27Q-07	0.129342	0.290998	0.103032	0.0829136	0.393715	0
TCGA-EB-A82B-01A-11R-A352-07	0.00500381	0.294086	0.227892	0.175066	0.297953	0
TCGA-EB-A3Y6-01A-21R-A239-07	0.337673	0.100176	0.179732	0	0.382419	0
TCGA-EB-A4IQ-01A-12R-A266-07	0.157511	0.133682	0.194973	0.240774	0.226244	0.0468155
TCGA-ER-A2NF-01A-11R-A18T-07	0.0781622	0.263491	0.180404	0.365405	0	0.112537
TCGA-EB-A3XD-01A-22R-A239-07	0.0309314	0.378698	0.163119	0.191138	0.236115	0
TCGA-ER-A194-01A-11R-A18U-07	0.0118406	0.320109	0.325725	0.173922	0.161576	0.00682845
TCGA-W3-A828-06A-11R-A352-07	0	0.352275	0	0.137538	0.25863	0.251557
TCGA-LH-A9QB-06A-11R-A38C-07	0.163482	0.203098	0	0.190964	0.125511	0.316945
TCGA-GN-A268-06A-11R-A18T-07	0.0759052	0.0908241	0.211074	0.40472	0.170198	0.0472781
TCGA-ER-A199-06A-11R-A18T-07	0.0830193	0.4097	0	0.247706	0.103052	0.156523
TCGA-EE-A3AC-06A-11R-A18S-07	0.220539	0.277864	0.0687882	0.222298	0.119568	0.0909435
TCGA-RP-A6K9-06A-41R-A352-07	0.130268	0.248757	0.197658	0.24913	0.0900962	0.084091
TCGA-D3-A8GQ-06A-11R-A37K-07	0	0.200707	0	0.560517	0	0.238776
TCGA-W3-AA21-06A-11R-A38C-07	0.0524824	0.166744	0.0303024	0.548201	0.0716169	0.130653
TCGA-W3-AA1R-06A-11R-A39D-07	0.180117	0.2207	0.11546	0.315173	0.16855	0
TCGA-GN-A4U8-06A-11R-A32P-07	0.00737205	0.391076	0	0.37936	0.222191	0
TCGA-EE-A2GU-06A-11R-A18T-07	0.0758658	0.381037	0.195882	0.0187208	0.303021	0.0254737
TCGA-DA-A1I2-06A-21R-A18U-07	0.118435	0.245332	0.158993	0.0500414	0.314586	0.112613
TCGA-FR-A8YE-06A-11R-A37K-07	0.064082	0.513565	0	0.0733778	0.120221	0.228754
TCGA-FS-A1ZB-06A-12R-A18S-07	0.167608	0.296156	0.167196	0	0.369039	0
TCGA-GN-A4U3-06A-11R-A32P-07	0.338158	0.146373	0.00127304	0.308884	0.126545	0.0787668
TCGA-EB-A44R-06A-41R-A266-07	0.0284375	0.212096	0.2733	0.317797	0.0629507	0.105418
TCGA-WE-A8ZQ-06A-41R-A37K-07	0.130121	0.101226	0	0.244642	0.184402	0.339609
TCGA-W3-AA1W-06A-11R-A38C-07	0.0742943	0.651897	0	0.0649322	0.14681	0.0620668
TCGA-GN-A8LK-06A-11R-A37K-07	0.129285	0	0.378615	0.258753	0.233347	0
TCGA-EE-A29R-06A-11R-A18T-07	0.141603	0.148739	0.010859	0.233144	0.173891	0.291764
TCGA-EE-A3JD-06A-11R-A20F-07	0	0.592348	0	0.0967527	0.158818	0.152081
TCGA-D3-A2JO-06A-11R-A18S-07	0	0.535034	0	0.169154	0.254095	0.0417174
TCGA-ER-A19F-06A-11R-A18S-07	0.181059	0.193291	0.123195	0.267762	0.151946	0.0827467
TCGA-D3-A2JK-06A-11R-A18S-07	0.0985845	0.203966	0.0604992	0.231164	0.349347	0.0564387
TCGA-D3-A3C8-06A-12R-A18S-07	0	0.68789	0	0	0.216513	0.0955976
TCGA-EE-A2ML-06A-11R-A18S-07	0.480897	0.199307	0.0103976	0	0.309399	0
TCGA-ER-A2NH-06A-11R-A18S-07	0.218604	0.510732	0	0.00736499	0.182106	0.0811924
TCGA-OD-A75X-06A-12R-A32P-07	0.0748032	0.114068	0.181225	0.331826	0.198615	0.0994629
TCGA-EE-A2M5-06A-12R-A18S-07	0	0.286008	0	0.325372	0.137944	0.250675
TCGA-EE-A3JA-06A-11R-A20F-07	0.126671	0.357388	0.223935	0.0475609	0.192955	0.0514902
TCGA-EE-A3AA-06A-11R-A18S-07	0.150875	0.341448	0	0.0933688	0.275522	0.138786
TCGA-D3-A8GN-06A-11R-A37K-07	0.132124	0.348866	0.00404992	0.244936	0.174423	0.0956013
TCGA-DA-A1HY-06A-11R-A18T-07	0.171945	0.135013	0	0	0.489882	0.203161
TCGA-EE-A2MT-06A-11R-A18S-07	0.259928	0.161305	0.0455081	0.161257	0.30793	0.0640713
TCGA-DA-A1HV-06A-21R-A18S-07	0.106429	0.51609	0	0	0.37748	0
TCGA-ER-A19D-06A-11R-A18S-07	0	0.312493	0	0.257312	0.141174	0.289021
TCGA-EE-A29S-06A-11R-A18T-07	0.145307	0.286038	0.0901519	0.0492636	0.300493	0.128747
TCGA-W3-AA1V-06B-11R-A40A-07	0.0724148	0.320064	0	0.374738	0.102085	0.130698
TCGA-EE-A29N-06A-12R-A18S-07	0.0719126	0.31159	0.0958655	0	0.520632	0
TCGA-D3-A51R-06A-11R-A266-07	0	0.0897313	0	0.656456	0	0.253813
TCGA-YG-AA3P-06A-11R-A38C-07	0	0.0708472	0.137875	0.67712	0	0.114157
TCGA-D3-A2JG-06A-11R-A18T-07	0.176399	0.1686	0.025129	0.426655	0.0478314	0.155385
TCGA-W3-A825-06A-11R-A352-07	0	0.346949	0	0.315202	0.0372797	0.300569
TCGA-EE-A29V-06A-12R-A18S-07	0.100727	0	0.286369	0.23886	0.374045	0
TCGA-ER-A19S-06A-11R-A18U-07	0	0.59496	0	0.0623136	0.221411	0.121316
TCGA-EE-A2GE-06A-11R-A18T-07	0	0.477241	0	0	0.258246	0.264513
TCGA-EE-A2GD-06A-11R-A18T-07	0.222445	0.253472	0	0	0.479912	0.0441712
TCGA-Z2-AA3V-06A-11R-A39D-07	0	0.513891	0.122787	0.0689623	0.294359	0
TCGA-DA-A1IB-06A-11R-A18S-07	0.0616032	0.644787	0	0.108353	0.112225	0.0730317
TCGA-D3-A2J7-06A-11R-A18T-07	0.223578	0.257045	0	0	0.519378	0
TCGA-W3-A824-06A-21R-A352-07	0.100538	0.310401	0.183783	0.150121	0.188168	0.0669895
TCGA-D3-A1Q8-06A-11R-A18T-07	0	0.343698	0	0	0.410058	0.246244
TCGA-EE-A2M8-06A-12R-A18S-07	0.0654624	0.654824	0	0.0466831	0.158888	0.0741423
TCGA-EE-A2MR-06A-11R-A18S-07	0	0.498457	0	0.187797	0.159237	0.15451
TCGA-D3-A3C7-06A-11R-A18U-07	0.305049	0.260383	0	0	0.201895	0.232673
TCGA-EE-A29C-06A-21R-A18S-07	0.0705846	0.19955	0.0417013	0.271872	0.416292	0
TCGA-ER-A3ES-06A-11R-A20F-07	0.0143636	0.022776	0.257479	0.585001	0	0.12038
TCGA-ER-A19N-06A-11R-A18S-07	0.150206	0.602397	0	0.0361002	0.127913	0.0833836
TCGA-FS-A1ZM-06A-12R-A18S-07	0.08161	0.345207	0	0	0.425779	0.147403
TCGA-Z2-A8RT-06A-11R-A37K-07	0.177841	0.277036	0.0475798	0.218635	0.181902	0.0970069
TCGA-FS-A1ZG-06A-11R-A18T-07	0.0921247	0.10595	0.375611	0.29367	0.0814283	0.0512163
TCGA-D3-A51K-06A-11R-A266-07	0	0.191632	0.17793	0.481992	0.148446	0
TCGA-D3-A3C1-06A-12R-A18S-07	0.0637867	0.334235	0	0	0.32931	0.272668
TCGA-WE-A8JZ-06A-11R-A37K-07	0.279833	0.199006	0.0641805	0.209831	0.0789619	0.168187
TCGA-EE-A29H-06A-12R-A18S-07	0.305033	0.176663	0.126226	0.227527	0.12951	0.0350406
TCGA-FR-A8YC-06A-11R-A37K-07	0.126768	0.233805	0.0755086	0.352065	0	0.211852
TCGA-DA-A3F3-06A-11R-A20F-07	0.1593	0.164706	0.197847	0.359525	0	0.118622
TCGA-FW-A5DY-06A-11R-A311-07	0.0777557	0.455765	0	0.221497	0.092299	0.152683
TCGA-D3-A3MV-06A-11R-A21D-07	0.0324121	0.202392	0	0.357899	0.197313	0.209984
TCGA-D9-A3Z3-06A-11R-A239-07	0.276143	0.303113	0.164996	0	0.255748	0
TCGA-YD-A9TB-06A-12R-A40A-07	0.183366	0.225738	0.0334279	0.181576	0.280353	0.0955392
TCGA-FS-A1ZP-06A-11R-A18T-07	0.116663	0.25201	0.180846	0.319665	0	0.130816
TCGA-FS-A1Z4-06A-11R-A18T-07	0	0.42366	0	0.320506	0.0900554	0.165778
TCGA-D3-A1Q1-06A-21R-A18T-07	0	0.160793	0	0.59711	0.0469283	0.195169
TCGA-RP-A693-06A-13R-A311-07	0.122569	0.368323	0.0907457	0.0153912	0.361385	0.0415864
TCGA-ER-A19J-06A-11R-A18S-07	0.127216	0.170757	0.0491419	0.43306	0.11502	0.104806
TCGA-D3-A3ML-06A-11R-A21D-07	0.232286	0.0648491	0.0803827	0.523903	0.0248445	0.0737349
TCGA-EE-A2GB-06A-11R-A18T-07	0.206077	0.167183	0.204413	0.0174299	0.404897	0
TCGA-D3-A5GN-06A-11R-A27Q-07	0.0963239	0.221154	0	0.103352	0.361677	0.217493
TCGA-FS-A1ZT-06A-11R-A18U-07	0.0220821	0.28496	0.265914	0.264203	0.0561459	0.106695
TCGA-ER-A19M-06A-61R-A239-07	0	0.504484	0	0.0644748	0.370167	0.0608741
TCGA-EE-A20I-06A-11R-A18U-07	0.142158	0.214008	0.181324	0.00708573	0.455424	0
TCGA-EE-A3J4-06A-11R-A20F-07	0.0643904	0.162546	0.0805941	0.459359	0.0992907	0.133819
TCGA-EE-A2MH-06A-11R-A18S-07	0.192265	0.273218	0	0.144374	0.30106	0.089084
TCGA-D3-A8GO-06A-11R-A37K-07	0.00100355	0.329617	0	0.11785	0.260788	0.290742
TCGA-GN-A266-06A-11R-A18T-07	0	0.550816	0	0	0.298653	0.150531
TCGA-GF-A6C9-06A-11R-A311-07	0	0.533049	0	0.0877672	0.24611	0.133074
TCGA-FS-A1Z3-06A-11R-A18T-07	0.0725948	0.179259	0.0893133	0.258154	0.252725	0.147953
TCGA-ER-A19G-06A-11R-A18U-07	0.0477832	0.408554	0.0485337	0.094859	0.37127	0.0290002
TCGA-EB-A5UL-06A-11R-A311-07	0.162424	0.282992	0.0412094	0.116131	0.397244	0
TCGA-FW-A3R5-06A-11R-A239-07	0.0750771	0.215401	0.159249	0.189483	0.359709	0.00108094
TCGA-EE-A2MP-06A-11R-A18S-07	0.206177	0.359469	0	0	0.364879	0.0694759
TCGA-D3-A1Q3-06A-11R-A18T-07	0.264279	0.256008	0.177372	0	0.30234	0
TCGA-FS-A1ZZ-06A-11R-A18S-07	0.210702	0.107908	0.2341	0.166101	0.201593	0.0795964
TCGA-D9-A1JX-06A-11R-A18S-07	0.14963	0.288947	0.0599818	0	0.501441	0
TCGA-EE-A29X-06A-11R-A18T-07	0.190374	0.323575	0	0.0958458	0.306542	0.0836627
TCGA-EE-A183-06A-11R-A18S-07	0.0627847	0.275102	0.224122	0.0500023	0.387989	0
TCGA-D3-A1QB-06A-11R-A18T-07	0.0713345	0.466029	0.248347	0	0.214289	0
TCGA-EE-A3AH-06A-11R-A18S-07	0.185296	0.0744627	0.00235112	0.137868	0.405967	0.194054
TCGA-WE-A8ZT-06A-11R-A37K-07	0.232937	0.167025	0	0.252448	0.18377	0.16382
TCGA-EE-A3AG-06A-31R-A18S-07	0	0.140682	0	0.38786	0.163096	0.308362
TCGA-DA-A1I4-06A-11R-A18U-07	0.180382	0.238741	0.159574	0	0.420343	0.000959724
TCGA-GN-A8LL-06A-21R-A37K-07	0.0786633	0	0.44996	0.0337658	0.437611	0
TCGA-EE-A3J3-06A-11R-A20F-07	0.123072	0.210008	0.115607	0.138293	0.278526	0.134494
TCGA-D3-A8GC-06A-11R-A37K-07	0.135209	0.206715	0	0.321232	0.177586	0.159257
TCGA-W3-AA1Q-06A-11R-A38C-07	0.162604	0.26882	0.0757688	0.331937	0.0253939	0.135477
TCGA-FW-A3I3-06A-11R-A21D-07	0.144975	0.1399	0.021727	0.432729	0.152622	0.108047
TCGA-D3-A2JB-06A-11R-A18T-07	0	0.57533	0	0.273634	0.151036	0
TCGA-EE-A2M6-06A-12R-A18S-07	0	0.216707	0	0.432691	0.156188	0.194414
TCGA-D3-A3MR-06A-11R-A21D-07	0.00216956	0.55277	0	0	0.380376	0.0646845
TCGA-EE-A2GT-06A-12R-A18S-07	0.100106	0.439842	0	0.205753	0.159422	0.094877
TCGA-EE-A2GP-06A-11R-A18S-07	0.0707268	0.251636	0.142735	0.0242394	0.394353	0.11631
TCGA-D9-A1X3-06A-11R-A18S-07	0.189357	0.0822511	0.14863	0.109801	0.441546	0.0284158
TCGA-WE-A8K1-06A-21R-A37K-07	0.0483816	0.394637	0.0831306	0.211752	0.262098	0
TCGA-ER-A193-06A-12R-A18S-07	0.119311	0.34437	0.0594846	0	0.321471	0.155362
TCGA-D3-A2JH-06A-11R-A18T-07	0	0.476963	0.0969061	0.160714	0.210684	0.0547328
TCGA-EE-A2GN-06A-11R-A18S-07	0.147092	0.175641	0.156217	0.295718	0.125209	0.100123
TCGA-EE-A2GO-06A-11R-A18S-07	0.190688	0.174848	0	0.224778	0.102833	0.306853
TCGA-D3-A51E-06A-11R-A266-07	0.154625	0.412485	0.205003	0	0.227888	0
TCGA-FR-A7U9-06A-11R-A352-07	0	0.352364	0	0.384844	0.0985749	0.164217
TCGA-EE-A2MN-06A-11R-A18S-07	0.0929114	0.364661	0.0599689	0.262604	0.219855	0
TCGA-WE-AA9Y-06A-12R-A38C-07	0.0840942	0.272512	0	0.289708	0.208464	0.145221
TCGA-D3-A3CE-06A-11R-A18S-07	0.106851	0.370987	0	0.256774	0.118048	0.14734
TCGA-D9-A6EG-06A-12R-A32P-07	0.228259	0	0.342865	0.113499	0.315376	0
TCGA-WE-AAA4-06A-12R-A38C-07	0.0866637	0.555637	0.0175875	0	0.340112	0
TCGA-ER-A2NF-06A-11R-A18T-07	0.0604367	0.185723	0.243198	0.425257	0	0.0853853
TCGA-FS-A1ZU-06A-12R-A18T-07	0.0434215	0.140643	0.0177486	0.66082	0	0.137367
TCGA-EE-A20H-06A-11R-A18S-07	0	0.190542	0	0.252433	0.230513	0.326513
TCGA-FR-A3YO-06A-11R-A239-07	0.0759633	0.14641	0.18471	0.105965	0.486952	0
TCGA-FR-A729-06A-11R-A352-07	0	0.403846	0.0159913	0.190759	0.238158	0.151245
TCGA-ER-A19P-06A-11R-A18S-07	0	0.641032	0	0.0311813	0.231981	0.0958057
TCGA-D3-A8GE-06A-11R-A37K-07	0.193724	0.31942	0	0.0714862	0.158439	0.256931
TCGA-FS-A4F5-06A-11R-A266-07	0.316675	0.120933	0	0.106901	0.389017	0.0664748
TCGA-EE-A2GM-06B-11R-A18S-07	0.211359	0.168501	0.109956	0.283734	0.1394	0.0870493
TCGA-WE-A8ZO-06A-11R-A37K-07	0.286044	0.256893	0.223392	0	0.233671	0
TCGA-FS-A4FC-06A-11R-A24X-07	0.277759	0.164305	0.0844928	0.0286717	0.391297	0.0534749
TCGA-EE-A20F-06A-21R-A18S-07	0.19466	0.291891	0.156825	0.0287327	0.327891	0
TCGA-FS-A1ZJ-06A-12R-A18S-07	0	0.200736	0.134006	0.461693	0.104409	0.0991569
TCGA-EE-A182-06A-11R-A18T-07	0.153189	0.181071	0.145702	0.140582	0.379456	0
TCGA-ER-A19T-06A-11R-A18U-07	0.0680062	0.294055	0.214203	0.105751	0.178238	0.139747
TCGA-D3-A51J-06A-11R-A266-07	0.0570726	0.48827	0	0	0.315784	0.138873
TCGA-FW-A3TV-06A-11R-A239-07	0.433076	0.139193	0.126114	0	0.265271	0.036346
TCGA-ER-A3EV-06A-11R-A20F-07	0	0.181701	0.216073	0.357265	0.213786	0.0311747
TCGA-EB-A5SH-06A-11R-A311-07	0	0.141129	0.430062	0.371166	0	0.0576429
TCGA-ER-A19Q-06A-11R-A18U-07	0.235821	0.328055	0.148019	0	0.288105	0
TCGA-EE-A2MJ-06A-11R-A18S-07	0	0.567421	0.0758972	0.122348	0.234335	0
TCGA-GN-A264-06A-11R-A18U-07	0.0776097	0.198702	0.0849722	0.324158	0.249419	0.0651387
TCGA-FS-A1ZD-06A-11R-A18T-07	0	0.216177	0	0.166887	0.351834	0.265102
TCGA-D3-A8GI-06A-11R-A37K-07	0.00184201	0.132937	0.246317	0.134753	0.462459	0.0216917
TCGA-EE-A2M7-06A-11R-A18U-07	0.068467	0.285195	0	0.108695	0.234274	0.303368
TCGA-FS-A1Z7-06A-11R-A18T-07	0.146085	0.251495	0	0.0765738	0.389918	0.135929
TCGA-D9-A149-06A-11R-A18S-07	0.0775577	0.302875	0.302506	0	0.313141	0.00392005
TCGA-BF-AAP0-06A-11R-A39D-07	0.014375	0.484831	0	0.0988273	0.395569	0.00639734
TCGA-FR-A3YN-06A-11R-A239-07	0.464616	0.134229	0.114751	0	0.286404	0
TCGA-FS-A1ZW-06A-12R-A18T-07	0.105493	0.494879	0	0.0780897	0.223063	0.098476
TCGA-GF-A3OT-06A-23R-A239-07	0	0.256443	0	0.292955	0.156633	0.293969
TCGA-FS-A1ZS-06A-12R-A18T-07	0.0958343	0.208901	0	0.0941772	0.303805	0.297283
TCGA-ER-A2ND-06A-11R-A18T-07	0.188755	0.192917	0.00769697	0.461728	0.0451855	0.103717
TCGA-DA-A1I5-06A-11R-A18T-07	0.12824	0.431398	0	0.125739	0.301372	0.0132517
TCGA-EE-A180-06A-11R-A21D-07	0.100682	0.120411	0.250219	0	0.528688	0
TCGA-EB-A5VV-06A-11R-A32P-07	0	0.617103	0	0.252826	0	0.130071
TCGA-RP-A690-06A-11R-A311-07	0.133721	0.133517	0.181279	0.429123	0	0.12236
TCGA-FR-A7U8-06A-21R-A352-07	0.0598715	0.176199	0.00579119	0.585873	0.0297183	0.142546
TCGA-ER-A19A-06A-21R-A18U-07	0	0.635951	0	0	0.216396	0.147654
TCGA-DA-A1I0-06A-11R-A20F-07	0.072189	0.294859	0	0.326565	0.207218	0.099169
TCGA-EE-A2A2-06A-11R-A18T-07	0.120985	0.248339	0.091994	0.379648	0.0740579	0.084976
TCGA-FS-A4F2-06A-11R-A24X-07	0.100777	0.213745	0	0.319738	0.229154	0.136586
TCGA-DA-A1I7-06A-22R-A18S-07	0.115789	0.20067	0	0	0.414629	0.268912
TCGA-FS-A4F0-06A-11R-A24X-07	0.0829759	0	0.424684	0.0115832	0.480757	0
TCGA-EE-A29P-06A-11R-A18T-07	0.0526597	0.580539	0	0	0.327425	0.0393765
TCGA-FS-A1ZR-06A-21R-A18U-07	0.175871	0.230663	0.0138124	0.258884	0.192009	0.12876
TCGA-EE-A2ME-06A-11R-A18T-07	0.06488	0.655553	0	0.0788975	0.0800103	0.12066
TCGA-EE-A29M-06A-11R-A18T-07	0.0679673	0.172292	0.296145	0.0849021	0.378694	0
TCGA-D3-A2JL-06A-11R-A18S-07	0.106331	0.34441	0.0337776	0.206719	0.308762	0
TCGA-EE-A17X-06A-11R-A18S-07	0.2343	0.113276	0.201722	0.195335	0.255367	0
TCGA-EE-A17Z-06A-11R-A18S-07	0	0	0.396028	0.448942	0.0963339	0.0586962
TCGA-EE-A3J7-06A-11R-A20F-07	0.063879	0.114325	0.0554573	0.325914	0.327704	0.112721
TCGA-EE-A29W-06A-11R-A18U-07	0	0.158706	0	0.414071	0.0498641	0.377359
TCGA-DA-A3F8-06A-11R-A20F-07	0.147865	0.548303	0	0	0.248973	0.054859
TCGA-D3-A8GK-06A-11R-A37K-07	0.0873035	0.13837	0.099219	0.479851	0.107544	0.0877115
TCGA-FS-A1Z0-06A-11R-A18T-07	0	0.375672	0.0419743	0.347215	0.0904805	0.144659
TCGA-ER-A3PL-06A-11R-A239-07	0.0920842	0.222272	0	0.169019	0.36356	0.153064
TCGA-DA-A1IA-06A-11R-A18S-07	0.248753	0	0.251493	0.20992	0.289834	0
TCGA-ER-A19L-06A-12R-A18S-07	0.181775	0.19998	0	0.213376	0.166087	0.238782
TCGA-D3-A5GL-06A-11R-A27Q-07	0.303862	0.0959646	0.0443889	0.141076	0.414709	0
TCGA-GN-A262-06A-11R-A18T-07	0.0345262	0.152031	0	0.637014	0	0.176429
TCGA-FR-A69P-06A-21R-A311-07	0.0654871	0.20068	0.0670786	0.468058	0.0113538	0.187343
TCGA-WE-A8ZR-06A-11R-A37K-07	0.180148	0.128303	0.223496	0.215211	0.242616	0.0102258
TCGA-D3-A1Q9-06A-11R-A18T-07	0.14162	0.15613	0.268376	0.162518	0.271357	0
TCGA-D3-A2J9-06A-11R-A18T-07	0	0.696611	0	0.0168729	0.226307	0.0602087
TCGA-EE-A2MI-06A-11R-A18U-07	0.137644	0.332281	0	0	0.383174	0.146901
TCGA-D3-A8GJ-06A-11R-A37K-07	0	0.552188	0.104121	0	0.343691	0
TCGA-GN-A9SD-06A-11R-A40A-07	0.198241	0.374048	0	0.210166	0.0670805	0.150465
TCGA-ER-A197-06A-32R-A18S-07	0	0.520397	0.0978993	0.0440377	0.30288	0.0347864
TCGA-GN-A4U9-06A-11R-A32P-07	0	0.187425	0	0.541279	0	0.271296
TCGA-EE-A20C-06A-11R-A18S-07	0.204517	0.174184	0	0.31134	0.089111	0.220848
TCGA-D3-A3C3-06A-12R-A18S-07	0	0.25307	0	0.487742	0	0.259189
TCGA-FS-A4FD-06A-11R-A266-07	0	0.15655	0.161056	0.560321	0	0.122073
TCGA-EE-A3JI-06A-11R-A21D-07	0.238422	0.191935	0.0910599	0.330124	0.0117516	0.136707
TCGA-EE-A3J8-06A-11R-A20F-07	0.0760587	0.170863	0	0.507395	0.000613994	0.245069
TCGA-EE-A20B-06A-11R-A18U-07	0.0827043	0.32501	0	0.0286903	0.290773	0.272822
TCGA-FR-A44A-06A-11R-A24X-07	0.242848	0.500021	0	0.0216364	0.209125	0.0263689
TCGA-EE-A29E-06A-11R-A18T-07	0.116413	0.197414	0.0843767	0.0520638	0.549733	0
TCGA-EE-A2MC-06A-12R-A18S-07	0	0.48332	0	0.215129	0.0941288	0.207422
TCGA-ER-A3ET-06A-11R-A20F-07	0.0828192	0.397869	0.046152	0.00798323	0.413584	0.0515927
TCGA-EE-A2MG-06A-11R-A18T-07	0.144629	0.440526	0	0.15712	0.138292	0.119434
TCGA-D3-A2JN-06A-11R-A18S-07	0	0.278324	0	0.272548	0.140637	0.308491
TCGA-ER-A19W-06A-41R-A239-07	0	0.576121	0.136381	0	0.287498	0
TCGA-D3-A8GD-06A-11R-A37K-07	0.0752552	0.555317	0	0.146877	0.204176	0.0183754
TCGA-D3-A8GR-06A-11R-A37K-07	0.183719	0.118672	0.117086	0.262091	0.318433	0
TCGA-EE-A3AB-06A-11R-A18S-07	0.0399004	0.295431	0	0.217117	0.164031	0.283521
TCGA-D9-A148-06A-11R-A18S-07	0.222265	0.201355	0.129398	0.295358	0.0775569	0.0740678
TCGA-D3-A3CB-06A-11R-A18S-07	0	0.592789	0	0.0849469	0.167912	0.154352
TCGA-EE-A2GK-06A-11R-A18S-07	0	0.633643	0	0.240902	0	0.125456
TCGA-EE-A181-06A-11R-A18S-07	0.0975618	0.413998	0.153542	0	0.334898	0
TCGA-ER-A2NE-06A-21R-A18T-07	0.267008	0.100761	0.0424624	0.298065	0.241546	0.0501582
TCGA-WE-A8K5-06A-11R-A37K-07	0.0683006	0.212488	0.111914	0.45074	0.140988	0.0155699
TCGA-DA-A1IC-06A-11R-A18S-07	0.330749	0.157735	0.0868653	0.00322031	0.398947	0.0224831
TCGA-D3-A51G-06A-11R-A266-07	0.101046	0.219076	0	0.220338	0.196107	0.263434
TCGA-FS-A4FB-06A-11R-A266-07	0.14619	0.0964643	0.0224575	0.217983	0.467114	0.0497915
TCGA-FS-A4F8-06A-11R-A266-07	0.029375	0.497782	0	0.24161	0.0592226	0.172011
TCGA-FS-A1ZY-06A-11R-A18S-07	0.0569028	0.0877984	0.223194	0.457809	0.0668614	0.107434
TCGA-ER-A19E-06A-11R-A18S-07	0	0.205946	0	0.415092	0.0975849	0.281377
TCGA-GN-A26D-06A-11R-A18T-07	0.310272	0.156107	0.13891	0.103333	0.245138	0.0462407
TCGA-D3-A3MO-06A-11R-A21D-07	0.0935279	0.107767	0	0.274394	0.25963	0.26468
TCGA-EE-A2GJ-06A-11R-A18U-07	0.169049	0.416472	0.0166442	0	0.397834	0
TCGA-D3-A3C6-06A-12R-A18U-07	0.0108487	0.123704	0.0652313	0.266921	0.398766	0.134528
TCGA-3N-A9WD-06A-11R-A38C-07	0.105599	0.326831	0	0.299067	0.100503	0.168
TCGA-D3-A2JC-06A-11R-A18T-07	0.283602	0.272163	0	0.0255591	0.365952	0.0527236
TCGA-FR-A7UA-06A-32R-A352-07	0	0.73082	0	0	0.203593	0.065587
TCGA-GN-A26A-06A-11R-A18T-07	0.236642	0.280414	0	0	0.229093	0.25385
TCGA-D3-A1QA-06A-11R-A18T-07	0.221701	0.160966	0.221694	0.20467	0.159128	0.0318421
TCGA-D9-A6E9-06A-12R-A311-07	0.0680622	0.608419	0.0940057	0	0.210702	0.0188115
TCGA-EE-A184-06A-11R-A18S-07	0.221582	0.218488	0.209509	0.186517	0.10371	0.0601945
TCGA-DA-A95W-06A-11R-A37K-07	0.0267387	0.156355	0.109407	0.563908	0.0532228	0.0903686
TCGA-EB-A6L9-06A-11R-A32P-07	0	0.440475	0.0360933	0.267232	0.254279	0.00192116
TCGA-EE-A29B-06A-11R-A18U-07	0.022415	0.262353	0.12983	0.475809	0.0917472	0.0178464
TCGA-FS-A4F9-06A-11R-A24X-07	0.130429	0.16616	0.0570083	0.515453	0	0.13095
TCGA-Z2-AA3S-06A-11R-A39D-07	0	0.136321	0.133251	0.602938	0.12749	0
TCGA-EE-A2GC-06A-11R-A18T-07	0.224182	0.33446	0.176668	0	0.26469	0
TCGA-D3-A2JA-06A-11R-A18T-07	0	0.377394	0	0	0.455347	0.167259
TCGA-EE-A17Y-06A-11R-A18T-07	0.0812947	0.103511	0	0.214147	0.397356	0.203692
TCGA-EB-A5SG-06A-11R-A311-07	0	0.572814	0	0.258066	0.113449	0.0556712
TCGA-DA-A1HW-06A-11R-A18U-07	0.234308	0.316013	0.105605	0.168637	0.165525	0.00991137
TCGA-EE-A29Q-06A-11R-A18T-07	0.204788	0.168552	0	0.321879	0.189392	0.115389
TCGA-EE-A3J5-06A-11R-A20F-07	0.158202	0.397875	0.0426889	0.153436	0.247797	0
TCGA-FS-A1YY-06A-11R-A18T-07	0.245576	0	0.384174	0.00895093	0.361298	0
TCGA-DA-A3F2-06A-11R-A20F-07	0	0.665602	0	0.0720339	0.183025	0.0793384
TCGA-D3-A51T-06A-11R-A266-07	0.270294	0.241673	0.118017	0.0862966	0.28372	0
TCGA-RP-A694-06A-11R-A311-07	0.113972	0.22651	0.230984	0.177793	0.250741	0
TCGA-GN-A265-06A-21R-A18T-07	0.0262451	0.508082	0	0.115917	0.167151	0.182605
TCGA-EE-A2MS-06A-11R-A18S-07	0	0.270269	0.124598	0.120184	0.28721	0.197739
TCGA-FS-A1YW-06A-11R-A18T-07	0.228242	0.201574	0.199009	0.19986	0.0276443	0.143671
TCGA-EE-A3AF-06A-11R-A18S-07	0.117345	0.271117	0.139305	0.113697	0.358535	0
TCGA-DA-A95Z-06A-11R-A37K-07	0.0623279	0.187675	0.0209324	0.579901	0.048295	0.100869
TCGA-GF-A4EO-06A-12R-A24X-07	0	0.599106	0	0	0.19893	0.201964
TCGA-D3-A51N-06A-11R-A266-07	0.21014	0.267751	0	0	0.312008	0.210102
TCGA-EB-A5UN-06A-11R-A311-07	0.50805	0.0911381	0	0	0.383631	0.0171813
TCGA-EE-A2GL-06A-11R-A18S-07	0.0369711	0.414085	0	0.27864	0.139645	0.130659
TCGA-GN-A4U7-06A-21R-A32P-07	0.0515021	0.0545549	0.272547	0.272182	0.349215	0
TCGA-EE-A2MF-06A-11R-A21D-07	0.17424	0.205539	0.118667	0.223758	0.213707	0.0640883
TCGA-WE-A8ZY-06A-11R-A37K-07	0.209856	0.118634	0.186525	0.164293	0.320692	0
TCGA-W3-AA1O-06A-11R-A38C-07	0.135255	0.0547605	0.234586	0.188285	0.379468	0.00764562
TCGA-EE-A2A5-06A-11R-A18T-07	0.0852806	0.174449	0.0134475	0.55932	0.00629925	0.161204
TCGA-FS-A1ZF-06A-12R-A18S-07	0	0.0814474	0.198577	0.266823	0.329424	0.123729
TCGA-D3-A8GM-06A-11R-A37K-07	0.197691	0.195145	0.222894	0	0.384269	0
TCGA-EE-A2A0-06A-11R-A18T-07	0	0.457228	0.0379075	0.0719593	0.350453	0.0824525
TCGA-D3-A3CC-06A-11R-A18S-07	0.142996	0.191635	0.136131	0.231132	0.218075	0.0800312
TCGA-EE-A2A6-06A-11R-A18T-07	0.159306	0.327968	0.104832	0	0.299501	0.108393
TCGA-D9-A6EC-06A-11R-A311-07	0.213787	0.133652	0.16457	0.0591204	0.418654	0.0102165
TCGA-D9-A6EA-06A-11R-A311-07	0.384985	0.11713	0.0229776	0.0812007	0.39117	0.00253755
TCGA-FS-A1YX-06A-11R-A18T-07	0.152427	0.235625	0.00814596	0.116918	0.382467	0.104417
TCGA-EE-A2GS-06A-12R-A18S-07	0	0.208705	0.0830488	0.257328	0.358699	0.092219
TCGA-D3-A2JF-06A-11R-A18S-07	0.0650052	0.406251	0	0	0.342212	0.186531
TCGA-FS-A1ZK-06A-11R-A18T-07	0.21014	0	0.465416	0	0.324444	0
TCGA-FS-A1ZE-06A-11R-A18T-07	0.216746	0.118629	0.173442	0.192413	0.18451	0.114261
TCGA-WE-AAA0-06A-11R-A38C-07	0.313836	0.187548	0.160562	0.0350003	0.303054	0
TCGA-FR-A8YD-06A-11R-A37K-07	0.0738851	0.19432	0.10264	0.461744	0.0686111	0.0988
TCGA-EE-A29A-06A-12R-A18U-07	0.181601	0.137636	0	0.191841	0.197613	0.291309
TCGA-EE-A29L-06A-12R-A18S-07	0.116091	0	0.27322	0.38321	0.227478	0
TCGA-D3-A1Q7-06A-11R-A18T-07	0	0.518125	0.171378	0	0.310496	0
TCGA-EE-A3AD-06A-11R-A18S-07	0.365203	0.0785684	0.163837	0.106632	0.233315	0.0524446
TCGA-EE-A3JH-06A-11R-A21D-07	0.0786162	0.645572	0	0.00507831	0.270734	0
TCGA-D3-A2JE-06A-11R-A37K-07	0	0	0.0734942	0.687207	0.0486787	0.19062
TCGA-EE-A29D-06A-11R-A18T-07	0.256616	0.0676305	0.200267	0.0754689	0.400018	0
TCGA-D9-A1JW-06A-11R-A18S-07	0.231902	0.290325	0.225396	0.0355014	0.216875	0
TCGA-D3-A1Q5-06A-11R-A18T-07	0.113074	0.145922	0	0.174351	0.0893877	0.477265
TCGA-D3-A3CF-06A-11R-A18T-07	0.183146	0.364824	0.0872393	0.00446462	0.360326	0
TCGA-D3-A5GU-06A-11R-A27Q-07	0	0.326216	0.0912195	0.360046	0.196217	0.0263018
TCGA-XV-AB01-06A-12R-A40A-07	0.057103	0.251674	0.080042	0.346405	0.131859	0.132917
TCGA-ER-A19B-06A-11R-A18S-07	0.173932	0.120515	0	0.136427	0.343446	0.22568
TCGA-D3-A5GO-06A-12R-A27Q-07	0.274869	0.305878	0.0144378	0	0.404816	0
TCGA-YG-AA3O-06A-11R-A38C-07	0.176974	0.173265	0.0670916	0.290224	0.226242	0.0662035
TCGA-EE-A2MM-06A-11R-A18S-07	0.0736814	0.234939	0.0206614	0.408455	0.0850185	0.177245
TCGA-QB-A6FS-06A-11R-A311-07	0.00115117	0.320329	0.153643	0.169748	0.355129	0
TCGA-YD-A9TA-06A-11R-A39D-07	0	0.344224	0	0.385916	0.000766661	0.269094
TCGA-D3-A51F-06A-11R-A266-07	0.0226686	0.675551	0	0.0133894	0.22622	0.0621708
TCGA-ER-A2NC-06A-11R-A18T-07	0	0.43044	0	0.157189	0.222213	0.190158
TCGA-FS-A1ZQ-06A-11R-A18U-07	0.202869	0.157111	0.114312	0.130032	0.395676	0
TCGA-ER-A42K-06A-11R-A24X-07	0.0638144	0.140001	0	0.00879306	0.406524	0.380867
TCGA-ER-A42L-06A-11R-A24X-07	0.0289219	0.517272	0	0.110327	0.222325	0.121154
TCGA-EE-A2A1-06A-11R-A18T-07	0.0736477	0.400146	0.196869	0.0716486	0.257688	0
TCGA-EE-A29T-06A-11R-A18T-07	0.147557	0.311964	0	0.225252	0.0628	0.252427
TCGA-EE-A2GI-06A-11R-A18T-07	0.019111	0.406901	0.0843143	0.21477	0.268729	0.00617384
TCGA-ER-A1A1-06A-11R-A18U-07	0	0.654272	0	0.255287	0	0.0904415
TCGA-D3-A8GS-06A-12R-A37K-07	0.0270635	0.507696	0	0.123496	0.210279	0.131466
TCGA-ER-A198-06A-11R-A18T-07	0.170563	0.26003	0.0956777	0.300151	0.100872	0.0727062
TCGA-DA-A3F5-06A-11R-A20F-07	0	0.202709	0	0.275136	0.263621	0.258534
TCGA-FS-A1ZH-06A-11R-A18T-07	0.0959452	0.36387	0	0.093429	0.155691	0.291065
TCGA-3N-A9WB-06A-11R-A38C-07	0.172175	0	0.216085	0.314532	0.297208	0
TCGA-D3-A5GR-06A-11R-A27Q-07	0.0402831	0.324954	0	0.155887	0.216889	0.261987
TCGA-YD-A89C-06A-11R-A37K-07	0	0.165013	0	0.617913	0	0.217074
TCGA-D3-A8GV-06A-11R-A37K-07	0.21152	0.13955	0.0130655	0.337213	0.158494	0.140158
TCGA-D3-A2JP-06A-11R-A18S-07	0.097325	0.247098	0	0.22503	0.230052	0.200495
TCGA-EE-A2MD-06A-11R-A18T-07	0.210098	0.213311	0.0857664	0.271086	0.167469	0.0522706
TCGA-D3-A2J8-06A-11R-A18T-07	0	0.452777	0	0.327615	0.0644217	0.155187
TCGA-D9-A4Z6-06A-12R-A266-07	0.0616265	0	0.481057	0.170613	0.286704	0
TCGA-HR-A2OG-06A-21R-A18U-07	0.189651	0.294552	0	0	0.281435	0.234362
TCGA-D3-A2JD-06A-11R-A18T-07	0.150522	0.372155	0	0.274019	0.187082	0.0162226
TCGA-DA-A95X-06A-11R-A37K-07	0.23428	0.198112	0.117298	0	0.239775	0.210536
TCGA-FS-A4F4-06A-12R-A266-07	0.124353	0.213424	0.179007	0.128994	0.354222	0
TCGA-WE-A8ZM-06A-11R-A37K-07	0.236474	0.160149	0	0.175094	0.198775	0.229508
TCGA-D3-A3BZ-06A-12R-A18S-07	0	0.512919	0.0296004	0.123528	0.255541	0.0784121
TCGA-EE-A3JB-06A-11R-A21D-07	0.0159735	0.337399	0	0.141254	0.2758	0.229574
TCGA-EE-A185-06A-11R-A18S-07	0.110124	0	0.311458	0.208809	0.369609	0
TCGA-ER-A19H-06A-12R-A18S-07	0.049891	0.281955	0.0710854	0.260749	0.147306	0.189013
TCGA-GN-A267-06A-21R-A18T-07	0.0753939	0.21712	0.0460988	0.48263	0.089154	0.0896035
TCGA-EE-A3JE-06A-11R-A20F-07	0.0312814	0.601066	0	0	0.281003	0.0866497
TCGA-FS-A1ZA-06A-11R-A18T-07	0.123084	0.263544	0	0.22569	0.118777	0.268904
TCGA-D3-A5GS-06A-11R-A27Q-07	0.265668	0.320601	0	0.0569753	0.356756	0
TCGA-QB-AA9O-06A-11R-A39D-07	0.167658	0.318756	0	0.33704	0.0848928	0.0916535
TCGA-FW-A3TU-06A-11R-A239-07	0.0321916	0.286975	0.127771	0.262536	0.290527	0
TCGA-ER-A19O-06A-11R-A18S-07	0.0573703	0.593179	0	0	0.265772	0.0836791
TCGA-D3-A8GP-06A-11R-A37K-07	0.155083	0.130447	0.159	0.327913	0.14866	0.0788965
TCGA-EE-A2MQ-06A-11R-A18S-07	0.179666	0.199391	0	0.22439	0.324442	0.0721106
TCGA-D3-A2J6-06A-11R-A18T-07	0.142723	0.138648	0.160688	0.240939	0.317002	0
TCGA-GN-A4U4-06A-11R-A32P-07	0.187248	0.152946	0.0923946	0.434323	0	0.133089
TCGA-D3-A1Q4-06A-11R-A18T-07	0	0.199553	0	0.321467	0.175652	0.303328
TCGA-EE-A29G-06A-12R-A18T-07	0.26092	0.274252	0	0.184674	0.246647	0.0335075
TCGA-EB-A5KH-06A-11R-A27Q-07	0.0606918	0.165041	0.137471	0.466182	0.0858649	0.0847488
TCGA-WE-AAA3-06A-11R-A38C-07	0.151847	0.236473	0.224243	0.196436	0.16595	0.0250521
TCGA-DA-A1I1-06A-12R-A18U-07	0.300745	0.278275	0.0613357	0	0.282054	0.0775902
TCGA-3N-A9WC-06A-11R-A38C-07	0.109287	0.497557	0	0.00247552	0.270195	0.120485
TCGA-D3-A8GL-06A-11R-A37K-07	0.152217	0	0.308626	0.282208	0.25695	0
TCGA-WE-A8ZX-06A-11R-A37K-07	0	0.323602	0.0291452	0.401031	0.118372	0.12785
TCGA-D3-A51H-06A-12R-A266-07	0	0.664923	0	0.216526	0	0.118551
TCGA-FS-A1ZC-06A-11R-A18T-07	0	0.160077	0	0.463577	0.0733008	0.303045
TCGA-EE-A2MK-06A-11R-A18S-07	0.043782	0.437045	0	0	0.367152	0.152021
TCGA-DA-A1I8-06A-11R-A18T-07	0.246371	0.162709	0	0	0.389752	0.201168
TCGA-EE-A2GH-06A-11R-A18T-07	0.0653315	0.431634	0	0.243737	0.0877457	0.171552
TCGA-EB-A44Q-06A-11R-A266-07	0.0942681	0.444604	0.154428	0	0.3067	0
TCGA-DA-A95Y-06A-11R-A37K-07	0.226639	0.12778	0.218103	0.198734	0.220678	0.00806576
TCGA-DA-A95V-06A-11R-A37K-07	0.0156772	0.269218	0.282741	0.275339	0.0976728	0.0593519
TCGA-D3-A3MU-06A-11R-A21D-07	0.224487	0.265605	0.00568729	0.152066	0.239049	0.113107
TCGA-ER-A19C-06A-11R-A18S-07	0.412853	0.115088	0.0723038	0.168684	0.200198	0.0308735
TCGA-EE-A2MU-06A-21R-A18S-07	0.0796375	0.516106	0	0	0.404257	0
TCGA-EE-A2GR-06A-11R-A18S-07	0.249037	0.119982	0.137455	0.267591	0.161387	0.0645481
TCGA-D3-A8GB-06A-11R-A37K-07	0.0471498	0.49185	0.0229753	0	0.436175	0.00184971
TCGA-D9-A3Z1-06A-11R-A239-07	0.106961	0.483639	0.0394096	0	0.369991	0
TCGA-GF-A6C8-06A-12R-A311-07	0.058298	0.243849	0	0.325968	0.197899	0.173987
TCGA-D3-A1Q6-06A-11R-A18T-07	0.0227312	0.188857	0	0.249169	0.246986	0.292256
TCGA-ER-A195-06A-11R-A18U-07	0	0.46623	0	0.0761145	0.235492	0.222164
TCGA-ER-A2NG-06A-11R-A18T-07	0.292203	0.412702	0	0	0.295095	0
TCGA-WE-A8ZN-06A-11R-A37K-07	0	0.388984	0.0857229	0.22953	0.295763	0
TCGA-HR-A2OH-06A-11R-A18U-07	0.0167225	0.647533	0	0	0.326783	0.00896143
TCGA-WE-A8K6-06A-11R-A37K-07	0.249077	0.205641	0	0.130394	0.173893	0.240996
TCGA-RP-A695-06A-11R-A311-07	0.244176	0.149531	0.0974937	0.223159	0.235746	0.0498937
