# Supplementary material for: Analysis of Melanoma Gene Expression Signatures at the Single-Cell Level Uncovers 45-Gene Signature Related to Prognosis
Source: Biomedicines. 2022 Jun 22;10(7):1478. doi: 10.3390/biomedicines10071478 (PMC9313451; doi:10.3390/biomedicines10071478)
Supplement: Supplementary file 1 [file biomedicines-10-01478-s001.zip › Table S6 Genes included in our prognostic signature MPS_45.xlsx]

## Sheet: Sheet1
Table S6 Genes included in our prognostic signature MPS_45.
gene	gene name	p_val	avg_log2FC
ACTG1	Actin Gamma 1	2.75633e-20	1.2197
AURKA	Aurora Kinase A	3.34747e-15	1.10143
CCNB2	Cyclin B2	2.2562e-24	1.04542
CDC20	Cell Division Cycle 20	1.7e-25	1.67285
CDC6	Cell Division Cycle 6	4.0536e-21	1.20085
CDCA4	Cell Division Cycle Associated 4	2.17529e-10	1.50247
CENPF	Centromere Protein F	3.02e-22	1.53056
CKS1B	CDC28 Protein Kinase Regulatory Subunit 1B	8.20419e-34	1.6034
COX6C	Cytochrome C Oxidase Subunit 6C	6.23133e-22	1.00245
EIF3K	Eukaryotic Translation Initiation Factor 3 Subunit K	3.57798e-35	1.54094
ESRP1	Epithelial Splicing Regulatory Protein 1	2.92e-25	1.22398
IMPDH2	Inosine Monophosphate Dehydrogenase 2	3.12673e-18	1.21725
KIF2C	Kinesin Family Member 2C	5.32903e-32	1.31104
KPNA2	Karyopherin Subunit Alpha 2	1.6288e-05	1.10154
LDHB	Lactate Dehydrogenase B	5.24e-29	1.3222
LSM4	LSM4 Homolog, U6 Small Nuclear RNA And MRNA Degradation Associated	2.23567e-19	1.0642
MAD2L1	Mitotic Arrest Deficient 2 Like 1	1.37229e-25	1.11354
MCM4	Minichromosome Maintenance Complex Component 4	2.84441e-18	1.31957
MCM7	Minichromosome Maintenance Complex Component 7	1.96e-12	1.03467
MLANA	Melan-A	2.21387e-12	1.1482
MRPL37	Mitochondrial Ribosomal Protein L37	6.50209e-15	1.05453
NCL	Nucleolin	1.27e-20	1.00125
NME2	NME/NM23 Nucleoside Diphosphate Kinase 2	2.61e-23	1.26662
PRC1	Protein Regulator Of Cytokinesis 1	5.7195e-18	1.14481
PSMD8	Proteasome 26S Subunit, Non-ATPase 8	4.96882e-20	1.00764
RAN	RAN, Member RAS Oncogene Family	2.19829e-23	1.00195
RPL10	Ribosomal Protein L10	4.73e-27	1.35565
RPL18	Ribosomal Protein L18	4.57485e-33	1.54808
RPS19	Ribosomal Protein S19	4.37012e-36	2.41058
RPS3	Ribosomal Protein S3	3.34602e-24	1.72195
RUVBL2	RuvB Like AAA ATPase 2	1.04272e-24	1.20227
SAE1	SUMO1 Activating Enzyme Subunit 1	4.55222e-26	1.26698
SLC25A5	Solute Carrier Family 25 Member 5	3.93665e-26	1.34101
TIMM13	Translocase Of Inner Mitochondrial Membrane 13	4.6e-26	1.09166
TIMM50	Translocase Of Inner Mitochondrial Membrane 50	1.11303e-22	1.33523
TK1	Thymidine Kinase 1	4.59095e-33	1.45894
TOMM22	Translocase Of Outer Mitochondrial Membrane 22	3.10875e-19	1.32952
TPX2	TPX2 Microtubule Nucleation Factor	6.99544e-34	1.22206
TUBA1B	Tubulin Alpha 1b	4.18663e-26	1.71339
TUBA1C	Tubulin Alpha 1c	1.48617e-08	1.17235
TUBB4B	Tubulin Beta 4B Class IVb	2.26311e-06	1.06461
TUBB6	Tubulin Beta 6 Class V	1.27187e-14	1.09716
TYRP1	Tyrosinase Related Protein 1	3.5586e-29	2.22104
UBE2C	Ubiquitin Conjugating Enzyme E2 C	2.12988e-37	1.15066
ZWINT	ZW10 Interacting Kinetochore Protein	3.20771e-30	1.04539
